# Supplementary material for: SEC-Translocon Dependent Extracytoplasmic Proteins of Candidatus Liberibacter asiaticus
Source: Front Microbiol. 2016 Dec 20;7:1989. doi: 10.3389/fmicb.2016.01989 (PMC5167687; doi:10.3389/fmicb.2016.01989)
Supplement: Supplementary file 1 [file Table_1.xlsx]

## Sheet: Table S1
		Table S1 Bioinformatic prediction of SP containing extracytoplasmic proteins in Candidatus Liberibacter asiaticus str. gxpsy
		Locus Tag	Phobius	SigP4.1(Ymax, Cleavage site Ymax position)	LipoP	Sigp3.0-NN((Ymax, Cleavage site Ymax position))	SigP3.0-HMM(S probability)	Predicted Signal Peptidase	Predicted Cleavage Site
		WSI_00025	Y	Y(0.398,34)	Y	-	Y(0.995)	SpII	28-29
		WSI_00100	Y	-	Y	-	-	SpII	19-20
		WSI_00105	Y	-	-	Y(0.209,17)	-	-	-
		WSI_00115	-	Y(0.389,23)	-	-	-	-	-
		WSI_00130	-	-	Y	Y(0.719,37)	Y(0.989)	SpI	36-37
		WSI_00145	-	-	-	Y(0.552,29)	-	-	-
		WSI_00165	Y	-	-	-	-	-	-
		WSI_00175	Y	-	Y	Y(0.802,25)	Y(1.000)	SpI	24-25
		WSI_00310	Y	-	Y	-	Y(0.510)	SpI	21-22
		WSI_00315	Y	-	-	-	-	-	-
		WSI_00325	Y	Y(0.355,18)	Y	Y(0.236,20)	Y(0.997)	SpI	28-29
		WSI_00365	Y	Y(0.600,21)	Y	Y(0.711,21)	Y(0.999)	SpI	20-21
		WSI_00375	Y	-	-	Y(0.409,20)	Y(0.956)	-	-
		WSI_00400	-	-	-	Y(0.198,18)	-	-	-
		WSI_00435	Y	-	Y	Y(0.340,24)	-	SpII	18-19
		WSI_00440	Y	Y(0.433,22)	Y	-	Y(0.828)	SpII	16-17
		WSI_00445	Y	Y(0.375,22)	Y	-	Y(0.987)	SpII	19-20
		WSI_00475	Y	-	-	-	-	-	-
		WSI_00530	-	-	-	Y(0.239,24)	-	-	-
		WSI_00670	-	-	-	Y(0.471,21)	-	-	-
		WSI_00745	Y	-	-	Y(0.234,21)	Y(0.869)	-	-
		WSI_00795	-	-	Y	-	Y(0.996)	SpI	41-42
		WSI_00830	Y	-	-	-	-	-	-
		WSI_00880	-	-	-	Y(0.505,11)	-	-	-
		WSI_00910	Y	-	Y	Y(0.484,25)	Y(0.825)	SpI	24-25
		WSI_00915	Y	-	-	-	-	-	-
		WSI_00935	Y	-	-	Y(0.345,25)	Y(0.517)	-	-
		WSI_00955	Y	-	-	-	-	-	-
		WSI_01015	-	-	-	-	Y(0.686)	-	-
		WSI_01030	-	-	-	-	Y(0.570)	-	-
		WSI_01050	Y	Y(0.761,20)	Y	Y(0.701,20)	Y(0.999)	SpI	19-20
		WSI_01090	Y	-	-	-	-	-	-
		WSI_01140	-	-	-	Y(0.465,22)	-	-	-
		WSI_01145	-	-	-	-	Y(0.929)	-	-
		WSI_01195	Y	-	-	-	Y(0.976)	-	-
		WSI_01205	Y	Y(0.331,21)	Y	Y(0.357,18)	Y(0.836)	SpII	17-18
		WSI_01210	Y	-	Y	Y(0.616,32)	Y(0.909)	SpI	31-32
		WSI_01215	Y	-	-	-	-	-	-
		WSI_01220	Y	-	-	Y(0.337,29)	-	-	-
		WSI_01225	Y	-	-	-	-	-	-
		WSI_01240	-	-	-	Y(0.307,15)	-	-	-
		WSI_01310	Y	Y(0.296,26)	-	-	-	-	-
		WSI_01510	Y	-	Y	Y(0.812,24)	Y(0.997)	SpI	23-24
		WSI_01530	Y	-	-	-	-	-	-
		WSI_01550	Y	Y(0.720,24)	Y	Y(0.820,24)	Y(0.995)	SpI	23-24
		WSI_01675	Y	-	Y	Y(0.866,32)	Y(0.803)	SpI	31-32
		WSI_01720	-	-	-	Y(0.243,25)	-	-	-
		WSI_01750	-	-	-	Y(0.465,21)	-	-	-
		WSI_01885	Y	-	-	-	-	-	-
		WSI_01905	-	-	-	-	Y(0.591)	-	-
		WSI_01945	-	-	Y	-	-	SpII	21-22
		WSI_01965	-	-	-	-	Y(0.981)	-	-
		WSI_01970	-	-	-	Y(0.421,27)	-	-	-
		WSI_01995	Y	-	-	-	Y(0.711)	-	-
		WSI_02130	Y	-	-	-	-	-	-
		WSI_02150	Y	-	-	-	Y(0.569)	-	-
		WSI_02190	Y	Y(0.552,21)	Y	Y(0.527,21)	Y(0.999)	SpII	15-16
		WSI_02240	Y	-	-	-	-	-	-
		WSI_02250	-	-	-	-	Y(0.973)	-	-
		WSI_02260	Y	-	-	-	-	-	-
		WSI_02275	Y	-	-	-	Y(0.669)	-	-
		WSI_02295	Y	Y(0.681,24)	-	Y(0.569,24)	Y(0.994)	-	-
		WSI_02300	Y	-	Y	Y(0.232,21)	-	SpI	26-27
		WSI_02325	-	-	Y	-	Y(0.587)	SpI	39-40
		WSI_02330	Y	-	-	-	Y(0.987)	-	-
		WSI_02335	-	-	-	-	Y(0.805)	-	-
		WSI_02340	Y	Y(0.625,25)	Y	Y(0.786,25)	Y(1.000)	SpI	24-25
		WSI_02385	Y	-	Y	Y(0.864,22)	Y(1.000)	SpI	21-22
		WSI_02435	Y	-	Y	-	-	SpII	17-18
		WSI_02445	-	-	-	-	Y(0.965)	-	-
		WSI_02470	-	-	Y	-	Y(0.938)	SpI	29-30
		WSI_02480	-	-	-	-	Y(0.592)	-	-
		WSI_02510	Y	-	-	-	-	-	-
		WSI_02540	-	-	-	-	Y(0.985)	-	-
		WSI_02555	-	-	-	-	Y(0.588)	-	-
		WSI_02610	-	-	-	-	Y(0.955)	-	-
		WSI_02785	-	-	Y	-	Y(0.969)	SpI	39-40
		WSI_02925	Y	Y(0.792,21)	Y	Y(0.324,21)	Y(0.996)	SpI	20-21
		WSI_02970	Y	Y(0.825,24)	Y	Y(0.865,24)	Y(1.000)	SpI	23-24
		WSI_02995	Y	-	-	-	-	-	-
		WSI_03000	Y	-	Y	-	Y(0.550)	SpII	29-30
		WSI_03015	Y	-	Y	-	-	SpII	18-19
		WSI_03090	Y	-	Y	-	-	SpII	28-29
		WSI_03120	-	-	-	-	Y(0.595)	-	-
		WSI_03140	Y	Y(0.452,20)	Y	Y(0.482,22)	Y(0.849)	SpI	21-22
		WSI_03150	Y	-	Y	-	-	SpII	20-21
		WSI_03165	-	-	-	-	Y(0.994)	-	-
		WSI_03175	Y	-	Y	-	Y(0.949)	SpII	20-21
		WSI_03215	Y	-	Y	Y(0.754,35)	Y(0.984)	SpI	34-35
		WSI_03220	Y	-	Y	Y(0.271,21)	-	SpI	24-25
		WSI_03230	Y	Y(0.399,21)	Y	Y(0.259,20)	Y(0.936)	SpI	19-20
		WSI_03245	Y	Y(0.647,23)	Y	Y(0.626,18)	Y(0.982)	SpI	20-21
		WSI_03270	Y	Y(0.737,20)	Y	Y(0.657,20)	Y(0.996)	SpI	19-20
		WSI_03280	-	-	-	-	Y(0.785)	-	-
		WSI_03300	-	-	-	Y(0.256,13)	-	-	-
		WSI_03315	Y	Y(0.612,22)	Y	-	Y(0.967)	SpI	21-22
		WSI_03495	-	-	-	Y(0.400,24)	-	-	-
		WSI_03545	-	-	-	-	Y(0.992)	-	-
		WSI_03550	-	-	-	-	Y(0.737)	-	-
		WSI_03560	Y	-	Y	Y(0.733,30)	Y(0.613)	SpI	29-30
		WSI_03595	-	-	-	-	Y(0.624)	-	-
		WSI_03800	Y	-	-	-	Y(0.760)	-	-
		WSI_03810	-	-	-	-	Y(0.996)	-	-
		WSI_03860	Y	-	Y	Y(0.312,23)	Y(0.893)	SpII	20-21
		WSI_03865	Y	Y(0.334,25)	Y	Y(0.315,25)	Y(0.959)	SpII	20-21
		WSI_03870	Y	-	-	-	-	-	-
		WSI_03875	Y	Y(0.563,25)	Y	Y(0.624,25)	Y(1.000)	SpII	20-21
		WSI_03890	Y	-	-	-	-	-	-
		WSI_03900	-	-	Y	-	Y(0.973)	SpI	37-38
		WSI_03930	Y	-	-	-	-	-	-
		WSI_03950	Y	-	-	-	-	-	-
		WSI_03975	-	-	Y	-	Y(0.973)	SpI	37-38
		WSI_03980	Y	-	Y	-	-	SpII	17-18
		WSI_04005	Y	Y(0.395,28)	Y	Y(0.318,29)	Y(0.564)	SpII	24-25
		WSI_04040	Y	-	-	-	-	-	-
		WSI_04085	Y	Y(0.336,21)	Y	Y(0.328,27)	Y(0.982)	SpII	20-21
		WSI_04095	Y	-	Y	-	Y(0.585)	SpII	17-18
		WSI_04100	Y	-	-	-	Y(0.982)	-	-
		WSI_04125	Y	-	Y	Y(0.323,26)	Y(0.997)	SpI	25-26
		WSI_04135	Y	-	-	Y(0.238,13)	-	-	-
		WSI_04160	Y	-	Y	-	Y(0.941)	SpI	24-25
		WSI_04165	-	-	-	-	Y(0.734)	-	-
		WSI_04230	Y	-	Y	-	-	SpII	20-21
		WSI_04235	Y	-	Y	-	Y(0.534)	SpII	19-20
		WSI_04250	Y	-	-	-	Y(0.615)	-	-
		WSI_04275	Y	Y(0.544,20)	Y	Y(0.572,22)	Y(0.993)	SpII	21-22
		WSI_04355	-	-	-	Y(0.410,27)	-	-	-
		WSI_04360	Y	Y(0.596,21)	Y	Y(0.424,21)	Y(0.999)	SpI	21-22
		WSI_04370	Y	-	Y	-	Y(0.621)	SpII	20-21
		WSI_04395	Y	Y(0.433,26)	Y	-	Y(0.982)	SpII	21-22
		WSI_04415	Y	-	Y	Y(0.823,24)	Y(0.998)	SpI	23-24
		WSI_04495	Y	-	-	-	-	-	-
		WSI_04520	Y	-	-	-	-	-	-
		WSI_04535	Y	-	Y	-	Y(0.986)	SpI	29-30
		WSI_04565	Y	Y(0.402,21)	-	-	Y(0.607)	-	-
		WSI_04580	Y	-	Y	-	Y(0.977)	SpI	21-22
		WSI_04695	Y	Y(0.324,23)	-	-	-	-	-
		WSI_04730	Y	-	Y	Y(0.730,26)	Y(0.931)	SpI	25-26
		WSI_04800	Y	-	-	-	-	-	-
		WSI_04825	Y	-	Y	-	Y(0.774)	SpI	23-24
		WSI_04830	-	-	-	-	Y(0.979)	-	-
		WSI_04835	Y	-	-	-	Y(0.917)	-	-
		WSI_04880	Y	-	-	-	-	-	-
		WSI_04945	Y	Y(0.738,33)	Y	Y(0.719,33)	Y(1.000)	SpI	32-33
		WSI_04980	Y	Y(0.843,34)	Y	Y(0.893,34)	Y(1.000)	SpI	33-34
		WSI_04990	-	-	-	Y(0.468,17)	-	-	-
		WSI_05005	-	-	-	Y(0.128,11)	-	-	-
		WSI_05010	Y	-	Y	-	Y(0.960)	SpII	17-18
		WSI_05165	Y	Y(0.641,25)	Y	Y(0.424,23)	Y(1.000)	SpI	24-25
		WSI_05170	Y	Y(0.801,23)	Y	Y(0.887,23)	Y(0.998)	SpI	22-23
		WSI_05180	Y	Y(0.283,19)	-	Y(0.240,19)	-	-	-
		WSI_05225	Y	-	-	-	-	-	-
		WSI_05270	Y	-	-	-	-	-	-
		WSI_05305	-	-	Y	-	Y(0.581)	SpII	20-21
		WSI_05320	-	-	-	Y(0.454,28)	-	-	-
		WSI_05325	-	-	-	-	Y(1.000)	-	-
		WSI_05330	-	-	-	Y(0.452,28)	-	-	-
		WSI_05365	Y	-	-	-	-	-	-
		WSI_05375	Y	-	Y	Y(0.408,19)	Y(0.947)	SpII	20-21
		WSI_05400	-	-	-	Y(0.335,28)	Y(0.992)	-	-
		WSI_05435	Y	-	-	-	-	-	-
		WSI_05440	Y	-	Y	-	-	SpII	17-18
		WSI_05505	Y	Y(0.630,22)	Y	-	Y(1.000)	SpI	21-22
		WSI_05590	Y	-	-	-	-	-	-
		WSI_05630	Y	-	-	-	-	-	-
		WSI_05635	Y	Y(0.474,25)	Y	Y(0.412,25)	Y(1.000)	SpI	24-25
		WSI_05710	Y	Y(0.725,22)	Y	Y(0.546,22)	Y(1.000)	SpI	21-22
		WSI_05790	Y	-	-	-	-	-	-

## Sheet: Table S2
		Table S2 Bioinformatic prediction of SP containing extracytoplasmic proteins in Candidatus Liberibacter asiaticus str. Ishi-1
		Locus Tag	Phobius	SigP4.1(Ymax, Cleavage site Ymax position)	LipoP	Sigp3.0-NN((Ymax, Cleavage site Ymax position))	SigP3.0-HMM(S probability)	Predicted Signal Peptidase	Predicted Cleavage Site
		CGUJ_00055	Y	-	-	-	-	-	-
		CGUJ_00070	-	-	Y	-	Y(0.973)	SpI	37-38
		CGUJ_00100	Y	Y(0.398,34)	Y	-	Y(0.995)	SpII	28-29
		CGUJ_00185	Y	-	Y	-	-	SpII	19-20
		CGUJ_00195	Y	-	-	Y(0.209,17)	-	-	-
		CGUJ_00205	-	Y(0.389,23)	-	-	-	-	-
		CGUJ_00215	-	-	-	Y(0.638,12)	-	-	-
		CGUJ_00235	-	-	-	Y(0.541,36)	-	-	-
		CGUJ_00255	Y	-	-	-	-	-	-
		CGUJ_00265	Y	-	Y	Y(0.802,25)	Y(1.000)	SpI	24-25
		CGUJ_00400	Y	-	Y	-	Y(0.510)	SpI	21-22
		CGUJ_00405	Y	-	-	-	-	-	-
		CGUJ_00420	Y	Y(0.355,18)	Y	Y(0.236,20)	Y(0.997)	SpI	28-29
		CGUJ_00460	Y	Y(0.600,21)	Y	Y(0.711,21)	Y(0.999)	SpI	20-21
		CGUJ_00470	Y	-	-	Y(0.409,20)	Y(0.956)	-	-
		CGUJ_00495	-	-	-	Y(0.198,18)	-	-	-
		CGUJ_00520	Y	-	Y	Y(0.340,24)	-	SpII	18-19
		CGUJ_00525	Y	Y(0.433,22)	Y	-	Y(0.828)	SpII	16-17
		CGUJ_00530	Y	Y(0.375,22)	Y	-	Y(0.987)	SpII	19-20
		CGUJ_00560	Y	-	-	-	-	-	-
		CGUJ_00615	-	-	-	Y(0.239,24)	-	-	-
		CGUJ_00755	-	-	-	Y(0.471,21)	-	-	-
		CGUJ_00830	Y	-	-	Y(0.234,21)	Y(0.869)	-	-
		CGUJ_00880	-	-	Y	-	Y(0.996)	SpI	41-42
		CGUJ_00965	Y	Y(0.860,23)	Y	Y(0.908,23)	Y(1.000)	SpI	22-23
		CGUJ_00995	Y	-	Y	Y(0.484,25)	Y(0.825)	SpI	24-25
		CGUJ_01000	Y	-	-	-	-	-	-
		CGUJ_01020	Y	-	-	Y(0.345,25)	Y(0.517)	-	-
		CGUJ_01040	Y	-	-	-	-	-	-
		CGUJ_01100	-	-	-	-	Y(0.686)	-	-
		CGUJ_01115	-	-	-	-	Y(0.570)	-	-
		CGUJ_01135	Y	Y(0.761,20)	Y	Y(0.701,20)	Y(0.999)	SpI	19-20
		CGUJ_01175	Y	-	-	-	-	-	-
		CGUJ_01230	-	-	-	Y(0.465,22)	-	-	-
		CGUJ_01235	-	-	-	-	Y(0.929)	-	-
		CGUJ_01285	Y	-	-	-	Y(0.976)	-	-
		CGUJ_01295	Y	Y(0.331,21)	Y	Y(0.357,18)	Y(0.836)	SpII	17-18
		CGUJ_01300	Y	-	Y	Y(0.616,32)	Y(0.909)	SpI	31-32
		CGUJ_01305	Y	-	-	-	-	-	-
		CGUJ_01310	Y	-	-	Y(0.337,29)	-	-	-
		CGUJ_01315	Y	-	-	-	-	-	-
		CGUJ_01330	-	-	-	Y(0.612,15)	-	-	-
		CGUJ_01400	Y	Y(0.296,26)	-	-	-	-	-
		CGUJ_01600	Y	-	Y	Y(0.812,24)	Y(0.997)	SpI	23-24
		CGUJ_01620	Y	-	-	-	-	-	-
		CGUJ_01640	Y	Y(0.720,24)	Y	Y(0.820,24)	Y(0.995)	SpI	23-24
		CGUJ_01765	Y	-	Y	Y(0.866,32)	Y(0.803)	SpI	31-32
		CGUJ_01810	-	-	-	Y(0.243,25)	-	-	-
		CGUJ_01840	-	-	-	Y(0.465,21)	-	-	-
		CGUJ_02075	Y	Y(0.612,22)	Y	-	Y(0.967)	SpI	21-22
		CGUJ_02090	-	-	-	Y(0.256,13)	-	-	-
		CGUJ_02095	Y	-	-	-	-	-	-
		CGUJ_02110	-	-	-	-	Y(0.785)	-	-
		CGUJ_02120	Y	Y(0.737,20)	Y	Y(0.657,20)	Y(0.996)	SpI	19-20
		CGUJ_02145	Y	Y(0.647,23)	Y	Y(0.626,18)	Y(0.982)	SpI	20-21
		CGUJ_02160	Y	-	Y	Y(0.232,28)	Y(0.999)	SpI	26-27
		CGUJ_02170	Y	-	Y	Y(0.271,21)	-	SpI	24-25
		CGUJ_02175	Y	-	Y	Y(0.754,35)	Y(0.984)	SpI	34-35
		CGUJ_02215	Y	-	Y	-	Y(0.949)	SpII	20-21
		CGUJ_02225	-	-	-	-	Y(0.994)	-	-
		CGUJ_02240	Y	-	Y	-	-	SpII	20-21
		CGUJ_02250	Y	Y(0.452,20)	Y	Y(0.482,22)	Y(0.849)	SpI	21-22
		CGUJ_02275	-	-	-	-	Y(0.595)	-	-
		CGUJ_02305	Y	-	Y	-	-	SpII	28-29
		CGUJ_02380	Y	-	Y	-	-	SpII	18-19
		CGUJ_02395	Y	-	Y	-	Y(0.550)	SpII	29-30
		CGUJ_02400	Y	-	-	-	-	-	-
		CGUJ_02425	Y	Y(0.825,24)	Y	Y(0.865,24)	Y(1.000)	SpI	23-24
		CGUJ_02470	Y	Y(0.792,21)	Y	Y(0.324,21)	Y(0.996)	SpI	20-21
		CGUJ_02610	Y	-	-	Y(0.538,18)	Y(0.604)	-	-
		CGUJ_02790	-	-	-	-	Y(0.955)	-	-
		CGUJ_02850	-	-	-	-	Y(0.588)	-	-
		CGUJ_02865	-	-	-	-	Y(0.985)	-	-
		CGUJ_02895	Y	-	-	-	-	-	-
		CGUJ_02925	-	-	-	-	Y(0.592)	-	-
		CGUJ_02935	-	-	Y	-	Y(0.938)	SpI	29-30
		CGUJ_02960	-	-	-	-	Y(0.965)	-	-
		CGUJ_02970	Y	-	Y	-	-	SpII	17-18
		CGUJ_03020	Y	-	Y	Y(0.864,22)	Y(1.000)	SpI	21-22
		CGUJ_03070	Y	Y(0.625,25)	Y	Y(0.786,25)	Y(1.000)	SpI	24-25
		CGUJ_03075	-	-	-	-	Y(0.805)	-	-
		CGUJ_03080	Y	-	-	-	Y(0.987)	-	-
		CGUJ_03085	-	-	Y	-	Y(0.587)	SpI	39-40
		CGUJ_03090	-	-	-	-	Y(0.820)	-	-
		CGUJ_03110	Y	-	Y	Y(0.232,21)	-	SpI	26-27
		CGUJ_03125	Y	Y(0.681,24)	-	Y(0.569,24)	Y(0.994)	-	-
		CGUJ_03145	Y	-	-	-	Y(0.669)	-	-
		CGUJ_03160	Y	-	-	-	-	-	-
		CGUJ_03170	-	-	-	-	Y(0.973)	-	-
		CGUJ_03230	Y	Y(0.551,21)	Y	Y(0.525,21)	Y(0.999)	SpII	15-16
		CGUJ_03295	Y	-	-	-	-	-	-
		CGUJ_03420	Y	-	-	-	Y(0.711)	-	-
		CGUJ_03445	-	-	-	Y(0.421,27)	-	-	-
		CGUJ_03450	Y	-	-	Y(0.237,16)	Y(0.986)	-	-
		CGUJ_03470	Y	-	Y	-	-	SpII	20-21
		CGUJ_03510	-	-	-	-	Y(0.591)	-	-
		CGUJ_03535	Y	-	-	-	-	-	-
		CGUJ_03665	Y	-	-	-	-	-	-
		CGUJ_03670	-	-	-	Y(0.118,15)	-	-	-
		CGUJ_03680	-	-	-	Y(0.350,30)	Y(0.995)	-	-
		CGUJ_03685	-	-	-	-	Y(0.737)	-	-
		CGUJ_03695	Y	-	Y	Y(0.733,30)	Y(0.613)	SpI	29-30
		CGUJ_03735	-	-	-	-	Y(0.624)	-	-
		CGUJ_03885	-	-	-	Y(0.400,24)	-	-	-
		CGUJ_03895	-	-	-	Y(0.166,14)	-	-	-
		CGUJ_03915	Y	-	Y	-	Y(0.988)	SpII	20-21
		CGUJ_03965	Y	-	-	-	Y(0.760)	-	-
		CGUJ_03975	-	-	-	-	Y(0.996)	-	-
		CGUJ_04025	Y	-	Y	Y(0.312,23)	Y(0.893)	SpII	20-21
		CGUJ_04030	Y	Y(0.334,25)	Y	Y(0.315,25)	Y(0.959)	SpII	20-21
		CGUJ_04035	Y	-	-	-	-	-	-
		CGUJ_04040	Y	Y(0.563,25)	Y	Y(0.624,25)	Y(1.000)	SpII	20-21
		CGUJ_04055	Y	-	-	-	-	-	-
		CGUJ_04065	-	-	Y	-	Y(0.973)	SpI	37-38
		CGUJ_04095	Y	-	-	-	-	-	-
		CGUJ_04115	Y	-	-	-	-	-	-
		CGUJ_04140	-	-	Y	-	Y(0.973)	SpI	37-38
		CGUJ_04145	Y	-	Y	-	-	SpII	17-18
		CGUJ_04170	Y	Y(0.395,28)	Y	Y(0.318,29)	Y(0.564)	SpII	24-25
		CGUJ_04205	Y	-	-	-	-	-	-
		CGUJ_04250	Y	Y(0.336,21)	Y	Y(0.328,27)	Y(0.982)	SpII	20-21
		CGUJ_04260	Y	-	Y	-	Y(0.585)	SpII	17-18
		CGUJ_04265	Y	-	-	-	Y(0.982)	-	-
		CGUJ_04290	Y	-	Y	Y(0.334,25)	Y(0.993)	SpI	24-25
		CGUJ_04291	Y	-	-	-	-	-	-
		CGUJ_04296	Y	-	-	Y(0.238,13)	-	-	-
		CGUJ_04320	Y	-	-	-	Y(0.552)	-	-
		CGUJ_04330	Y	-	Y	-	Y(0.941)	SpI	24-25
		CGUJ_04340	Y	-	-	-	-	-	-
		CGUJ_04405	Y	-	Y	-	-	SpII	20-21
		CGUJ_04410	Y	-	Y	-	Y(0.534)	SpII	19-20
		CGUJ_04425	Y	-	-	-	Y(0.615)	-	-
		CGUJ_04442	Y	Y(0.544,20)	Y	Y(0.572,22)	Y(0.993)	SpII	21-22
		CGUJ_04515	-	-	-	Y(0.410,27)	-	-	-
		CGUJ_04520	Y	Y(0.596,21)	Y	Y(0.424,21)	Y(0.999)	SpI	21-22
		CGUJ_04530	Y	-	Y	-	Y(0.621)	SpII	20-21
		CGUJ_04540	-	-	Y	-	Y(0.973)	SpI	37-38
		CGUJ_04560	Y	Y(0.433,26)	Y	-	Y(0.982)	SpII	21-22
		CGUJ_04580	Y	-	Y	Y(0.823,24)	Y(0.998)	SpI	23-24
		CGUJ_04640	Y	-	-	-	-	-	-
		CGUJ_04665	Y	-	-	-	-	-	-
		CGUJ_04690	Y	-	-	-	-	-	-
		CGUJ_04705	Y	-	Y	-	Y(0.986)	SpI	29-30
		CGUJ_04735	Y	Y(0.402,21)	-	-	Y(0.607)	-	-
		CGUJ_04750	Y	-	Y	-	Y(0.977)	SpI	21-22
		CGUJ_04865	Y	Y(0.324,23)	-	-	-	-	-
		CGUJ_04900	Y	-	Y	Y(0.730,26)	Y(0.931)	SpI	25-26
		CGUJ_04970	Y	-	-	-	-	-	-
		CGUJ_04995	Y	-	Y	-	Y(0.774)	SpI	23-24
		CGUJ_05000	-	-	-	-	Y(0.979)	-	-
		CGUJ_05005	Y	-	-	-	Y(0.917)	-	-
		CGUJ_05050	Y	-	-	-	-	-	-
		CGUJ_05115	Y	Y(0.738,33)	Y	Y(0.719,33)	Y(1.000)	SpI	32-33
		CGUJ_05150	Y	Y(0.840,35)	Y	Y(0.881,35)	Y(1.000)	SpI	34-35
		CGUJ_05160	-	-	-	Y(0.468,17)	-	-	-
		CGUJ_05315	Y	Y(0.641,25)	Y	Y(0.424,23)	Y(1.000)	SpI	24-25
		CGUJ_05320	Y	Y(0.795,23)	Y	Y(0.880,23)	Y(0.998)	SpI	22-23
		CGUJ_05330	Y	Y(0.283,19)	-	Y(0.240,19)	-	-	-
		CGUJ_05380	Y	-	-	-	-	-	-
		CGUJ_05425	Y	-	-	-	-	-	-
		CGUJ_05460	-	-	Y	-	Y(0.581)	SpII	20-21
		CGUJ_05475	-	-	-	Y(0.454,28)	-	-	-
		CGUJ_05480	-	-	-	-	Y(1.000)	-	-
		CGUJ_05485	-	-	-	Y(0.452,28)	-	-	-

## Sheet: Table S3
		Table S3. Bioinformatic prediction of SP containing extracytoplasmic proteins in Candidatus Liberibacter americanus str. Sao_Paulo-2
		Locus Tag	Phobius	SigP4.1(Ymax, Cleavage site Ymax position)	LipoP	Sigp3.0-NN((Ymax, Cleavage site Ymax position))	SigP3.0-HMM(S probability)	Predicted Signal Peptidase	Predicted Cleavage Site
		lam_007	Y	-	Y	Y(0.503,29)	Y(0.995)	SpI	28-29
		lam_049	-	-	-	-	Y(0.793)	-	-
		lam_054	-	-	-	Y(0.417,23)	-	-	-
		lam_064	-	-	-	-	Y(0.899)	-	-
		lam_065	Y	-	Y	Y(0.207,20)	-	SpII	20-21
		lam_071	Y	-	-	Y(0.401,24)	-	-	-
		lam_098	Y	-	Y	Y(0.866,32)	Y(0.803)	SpI	31-32
		lam_1009	Y	-	Y	-	-	SpII	20-21
		lam_1012	Y	-	Y	-	Y(0.550)	SpII	29-30
		lam_1013	Y	-	-	-	-	-	-
		lam_1018	Y	Y(0.781,24)	Y	Y(0.858,24)	Y(1.000)	SpI	23-24
		lam_157	-	-	-	-	Y(0.981)	-	-
		lam_158	Y	-	Y	Y(0.574,31)	Y(0.925)	SpI	32-33
		lam_159	Y	Y(0.652,21)	-	-	Y(0.512)	-	-
		lam_188	Y	-	Y	Y(0.700,26)	Y(0.991)	SpI	25-26
		lam_199	-	-	-	-	Y(0.674)	-	-
		lam_212	-	-	Y	-	Y(0.828)	SpI	35-36
		lam_216	Y	-	-	-	Y(0.667)	-	-
		lam_219	-	-	-	Y(0.524,31)	-	-	-
		lam_224	Y	-	-	-	-	-	-
		lam_225	-	-	Y	-	Y(0.991)	SpI	28-29
		lam_227	Y	-	-	-	-	-	-
		lam_231	-	-	-	-	Y(0.688)	-	-
		lam_235	Y	-	Y	Y(0.562,22)	Y(0.944)	SpI	21-22
		lam_236	Y	-	-	-	Y(0.573)	-	-
		lam_246	Y	-	Y	-	-	SpII	17-18
		lam_248	-	-	-	-	Y(0.970)	-	-
		lam_253	Y	-	Y	Y(0.405,25)	Y(0.980)	SpI	24-25
		lam_264	-	-	-	-	Y(0.985)	-	-
		lam_270	Y	-	-	-	-	-	-
		lam_271	Y	-	-	-	Y(0.820)	-	-
		lam_272	Y	-	-	-	-	-	-
		lam_273	Y	-	Y	Y(0.616,32)	Y(0.909)	SpI	31-32
		lam_274	Y	-	Y	-	-	SpII	18-19
		lam_276	Y	-	-	-	Y(0.596)	-	-
		lam_282	-	-	-	-	Y(0.757)	-	-
		lam_285	-	-	-	Y(0.478,22)	-	-	-
		lam_298	Y	-	Y	-	Y(0.998)	SpI	33-34
		lam_299	Y	-	-	-	-	-	-
		lam_328	Y	-	Y	Y(0.928,27)	Y(1.000)	SpI	26-27
		lam_337	Y	-	-	-	Y(0.581)	-	-
		lam_342	-	-	-	Y(0.582,24)	Y(0.790)	-	-
		lam_354	Y	-	-	-	-	-	-
		lam_355	Y	-	-	-	-	-	-
		lam_358	Y	-	-	Y(0.334,27)	-	-	-
		lam_362	Y	Y(0.716,23)	Y	Y(0.678,23)	Y(0.999)	SpI	25-26
		lam_371	Y	-	-	-	-	-	-
		lam_372	Y	Y(0.451,24)	Y	Y(0.329,24)	Y(0.998)	SpII	23-24
		lam_373	Y	Y(0.431,24)	Y	Y(0.328,23)	Y(0.999)	SpII	23-24
		lam_384	-	-	-	Y(0.287,13)	-	-	-
		lam_387	Y	-	-	-	Y(0.690)	-	-
		lam_401	-	-	-	Y(0.633,30)	Y(0.784)	-	-
		lam_417	Y	-	-	-	Y(0.769)	-	-
		lam_433	Y	Y(0.770,22)	-	Y(0.637,22)	Y(0.924)	-	-
		lam_438	Y	-	-	-	-	-	-
		lam_444	-	-	Y	-	Y(0.998)	SpI	35-36
		lam_446	-	-	-	-	Y(0.589)	-	-
		lam_462	-	Y(0.333,31)	Y	-	Y(0.812)	SpII	27-28
		lam_474	-	Y(0.583,25)	Y	-	Y(0.814)	SpI	24-25
		lam_475	-	-	-	-	Y(0.943)	-	-
		lam_481	Y	Y(0.735,25)	Y	Y(0.762,25)	Y(1.000)	SpI	24-25
		lam_487	-	-	-	Y(0.547,29)	-	-	-
		lam_489	Y	-	-	-	Y(0.629)	-	-
		lam_501	-	-	-	Y(0.486,15)	-	-	-
		lam_504	Y	-	Y	Y(0.693,22)	Y(1.000)	SpI	21-22
		lam_505	Y	-	Y	-	Y(1.000)	SpI	20-21
		lam_507	-	-	Y	Y(0.383,25)	Y(0.758)	SpII	25-26
		lam_521	-	-	-	Y(0.361,35)	-	-	-
		lam_524	-	-	-	-	Y(0.800)	-	-
		lam_536	-	-	-	-	Y(0.963)	-	-
		lam_551	-	-	-	-	Y(0.934)	-	-
		lam_552	-	-	-	-	Y(0.737)	-	-
		lam_554	Y	-	-	-	-	-	-
		lam_556	-	-	Y	-	-	SpII	29-30
		lam_589	Y	-	Y	Y(0.250,24)	Y(0.903)	SpII	23-24
		lam_596	Y	Y(0.395,28)	Y	Y(0.318,29)	Y(0.564)	SpII	24-25
		lam_599	Y	-	-	-	-	-	-
		lam_600	Y	-	Y	-	-	SpII	20-21
		lam_601	-	Y(0.418,24)	Y	Y(0.220,28)	-	SpII	23-24
		lam_607	-	-	Y	-	Y(0.998)	SpI	37-38
		lam_638	-	-	-	Y(0.568,31)	-	-	-
		lam_644	-	-	-	Y(0.202,12)	-	-	-
		lam_647	Y	Y(0.693,24)	Y	Y(0.698,24)	Y(0.755)	SpI	23-24
		lam_648	Y	-	-	-	-	-	-
		lam_653	-	-	-	Y(0.376,16)	-	-	-
		lam_660	-	-	-	-	Y(0.530)	-	-
		lam_663	Y	Y(0.302,19)	Y	Y(0.336,19)	Y(0.994)	SpII	19-20
		lam_668	-	-	-	-	Y(0.706)	-	-
		lam_678	Y	-	Y	-	Y(0.996)	SpI	34-35
		lam_679	-	-	-	-	Y(0.545)	-	-
		lam_681	Y	-	-	Y(0.709,22)	Y(0.996)	-	-
		lam_687	Y	Y(0.871,23)	Y	Y(0.837,23)	Y(1.000)	SpI	22-23
		lam_688	Y	-	-	-	-	-	-
		lam_695	Y	-	Y	-	Y(0.822)	SpII	18-19
		lam_696	-	-	Y	-	Y(0.925)	SpI	22-23
		lam_703	Y	-	Y	Y(0.513,17)	Y(0.990)	SpI	22-23
		lam_707	Y	-	-	-	-	-	-
		lam_719	-	-	-	Y(0.213,18)	-	-	-
		lam_721	Y	-	-	-	-	-	-
		lam_725	-	-	-	-	Y(0.900)	-	-
		lam_729	Y	-	-	-	-	-	-
		lam_732	Y	-	-	-	Y(0.704)	-	-
		lam_734	-	-	-	-	Y(0.915)	-	-
		lam_737	Y	Y(0.265,12)	Y	-	Y(0.800)	SpII	20-21
		lam_745	Y	-	-	-	-	-	-
		lam_749	-	-	-	Y(0.298,29)	Y(0.686)	-	-
		lam_750	Y	-	-	Y(0.273,17)	-	-	-
		lam_773	Y	-	Y	-	Y(0.968)	SpI	20-21
		lam_775	Y	Y(0.322,22)	Y	Y(0.269,22)	-	SpII	18-19
		lam_781	Y	Y(0.355,21)	Y	-	Y(0.990)	SpI	24-25
		lam_786	-	-	-	-	Y(0.518)	-	-
		lam_788	Y	-	-	-	Y(0.621)	-	-
		lam_797	-	-	Y	Y(0.208,24)	-	SpII	23-24
		lam_798	Y	Y(0.865,25)	Y	Y(0.812,25)	Y(1.000)	SpI	24-25
		lam_833	Y	-	-	-	-	-	-
		lam_834	Y	-	-	-	-	-	-
		lam_840	Y	-	Y	-	Y(0.504)	SpII	20-21
		lam_849	Y	-	-	Y(0.123,21)	-	-	-
		lam_851	Y	Y(0.355,21)	Y	Y(0.207,25)	Y(0.999)	SpII	21-22
		lam_873	-	-	-	-	Y(0.513)	-	-
		lam_883	-	-	Y	-	Y(0.799)	SpI	37-38
		lam_895	-	-	-	-	Y(0.672)	-	-
		lam_897	Y	Y(0.528,22)	-	Y(0.484,22)	Y(0.902)	-	-
		lam_901	Y	Y(0.337,18)	-	-	Y(0.794)	-	-
		lam_904	-	-	Y	Y(0.312,32)	Y(0.978)	SpI	26-27
		lam_906	-	-	Y	Y(0.394,23)	-	SpII	24-25
		lam_907	Y	Y(0.599,23)	Y	Y(0.826,23)	Y(1.000)	SpI	22-23
		lam_959	Y	-	-	-	-	-	-
		lam_967	Y	Y(0.620,23)	Y	Y(0.628,21)	Y(0.999)	SpII	23-24
		lam_968	Y	Y(0.762,24)	Y	Y(0.730,24)	Y(1.000)	SpI	23-24
		lam_969	Y	Y(0.376,21)	Y	Y(0.534,21)	-	SpII	21-22
		lam_977	-	-	-	-	Y(0.690)	-	-
		lam_979	-	-	Y	Y(0.829,27)	Y(0.952)	SpI	26-27

## Sheet: Table S4
		Table S4. Bioinformatic prediction of SP containing extracytoplasmic proteins in Candidatus Liberibacter africanus -PTSAPSY
		Locus Tag	Phobius	SigP4.1(Ymax, Cleavage site Ymax position)	LipoP	Sigp3.0-NN((Ymax, Cleavage site Ymax position))	SigP3.0-HMM(S probability)	Predicted Signal Peptidase	Predicted Cleavage Site
		G293_00010	Y	-	Y	-	Y(0.905)	SpI	18-19
		G293_00020	Y	-	-	-	-	-	-
		G293_00060	-	-	-	-	Y(0.542)	-	-
		G293_00095	Y	-	Y	Y(0.600,26)	Y(0.989)	SpI	25-26
		G293_00130	Y	-	-	-	-	-	-
		G293_00135	Y	Y(0.595,33)	Y	Y(0.905,33)	Y(1.000)	SpI	32-33
		G293_00240	-	-	-	-	Y(0.852)	-	-
		G293_00315	Y	Y(0.590,25)	Y	Y(0.444,25)	Y(1.000)	SpII	25-26
		G293_00320	Y	Y(0.515,25)	Y	Y(0.376,25)	Y(0.999)	SpII	25-26
		G293_00360	Y	-	-	-	-	-	-
		G293_00365	Y	-	-	-	-	-	-
		G293_00380	Y	Y(0.465,20)	Y	Y(0.457,20)	Y(0.899)	SpII	20-21
		G293_00475	-	-	-	Y(0.198,18)	-	-	-
		G293_00500	Y	-	Y	-	Y(0.898)	SpII	17-18
		G293_00505	Y	Y(0.443,20)	Y	-	Y(0.997)	SpII	17-18
		G293_00510	Y	Y(0.422,22)	-	-	Y(0.509)	-	-
		G293_00515	Y	-	Y	-	-	SpII	17-18
		G293_00570	Y	-	-	-	-	-	-
		G293_00575	-	-	-	-	Y(0.596)	-	-
		G293_00675	-	-	-	-	Y(0.544)	-	-
		G293_00745	Y	Y(0.707,30)	Y	Y(0.813,30)	Y(0.953)	SpI	29-30
		G293_00755	-	-	-	-	Y(0.727)	-	-
		G293_00760	-	-	-	Y(0.364,30)	Y(0.991)	-	-
		G293_00845	-	-	-	Y(0.236,24)	-	-	-
		G293_00985	-	-	-	Y(0.463,21)	-	-	-
		G293_01070	Y	-	-	Y(0.267,30)	Y(0.954)	-	-
		G293_01125	-	-	Y	-	Y(0.999)	SpI	37-38
		G293_01175	Y	-	-	Y(0.201,23)	-	-	-
		G293_01215	Y	-	-	Y(0.577,25)	Y(0.772)	-	-
		G293_01245	-	-	-	Y(0.355,27)	Y(0.506)	-	-
		G293_01250	Y	Y(0.585,25)	Y	Y(0.676,25)	Y(0.980)	SpI	24-25
		G293_01270	-	-	-	Y(0.235,21)	-	-	-
		G293_01290	Y	-	-	-	-	-	-
		G293_01300	Y	-	-	-	-	-	-
		G293_01375	Y	Y(0.761,20)	Y	Y(0.701,20)	Y(0.999)	SpI	19-20
		G293_01415	-	-	-	Y(0.630,34)	-	-	-
		G293_01430	Y	-	-	-	-	-	-
		G293_01550	-	-	-	-	Y(0.995)	-	-
		G293_01565	Y	-	-	-	-	-	-
		G293_01585	-	-	Y	-	Y(0.969)	SpI	36-37
		G293_01655	-	-	-	Y(0.408,22)	-	-	-
		G293_01710	Y	-	-	-	-	-	-
		G293_01720	Y	-	Y	Y(0.208,24)	-	SpII	17-18
		G293_01725	Y	-	-	-	-	-	-
		G293_01730	Y	-	-	-	-	-	-
		G293_01735	Y	Y(0.684,25)	Y	Y(0.711,25)	-	SpII	17-18
		G293_01740	Y	-	-	-	-	-	-
		G293_01755	-	-	-	Y(0.576,15)	-	-	-
		G293_01770	-	-	-	-	Y(0.989)	-	-
		G293_01820	-	-	-	-	Y(0.889)	-	-
		G293_01830	Y	-	Y	-	Y(1.000)	SpI	30-31
		G293_01860	Y	-	-	-	-	-	-
		G293_01865	Y	-	Y	-	-	SpII	16-17
		G293_01915	Y	Y(0.581,22)	Y	Y(0.876,22)	Y(1.000)	SpI	21-22
		G293_01955	-	-	-	-	Y(0.982)	-	-
		G293_01960	Y	-	Y	Y(0.381,25)	Y(0.903)	SpI	23-24
		G293_01965	Y	-	-	-	-	-	-
		G293_01970	Y	-	-	-	-	-	-
		G293_02000	Y	-	-	Y(0.370,26)	-	-	-
		G293_02005	Y	-	-	-	-	-	-
		G293_02015	Y	-	-	-	Y(0.602)	-	-
		G293_02030	Y	Y(0.703,28)	Y	Y(0.711,28)	Y(1.000)	SpI	27-28
		G293_02040	Y	-	-	-	Y(0.551)	-	-
		G293_02050	Y	-	-	-	-	-	-
		G293_02135	Y	Y(0.526,25)	Y	Y(0.232,37)	Y(0.997)	SpI	24-25
		G293_02170	-	-	Y	-	Y(0.682)	SpI	27-28
		G293_02220	Y	Y(0.387,25)	Y	-	Y(0.974)	SpII	25-26
		G293_02310	Y	-	-	-	-	-	-
		G293_02325	Y	Y(0.328,23)	Y	-	Y(0.975)	SpII	23-24
		G293_02385	Y	-	-	-	-	-	-
		G293_02405	Y	-	Y	Y(0.409,28)	Y(0.942)	SpI	27-28
		G293_02510	Y	-	-	-	-	-	-
		G293_02530	-	-	-	-	Y(0.981)	-	-
		G293_02550	-	-	Y	Y(0.227,24)	-	SpII	21-22
		G293_02715	-	-	-	Y(0.249,21)	-	-	-
		G293_02745	-	-	Y	-	-	SpI	27-28
		G293_02790	Y	Y(0.899,22)	Y	Y(0.904,22)	Y(1.000)	SpI	21-22
		G293_02895	-	-	-	Y(0.109,8)	-	-	-
		G293_02920	Y	-	Y	Y(0.891,24)	Y(0.992)	SpI	23-24
		G293_02955	Y	Y(0.393,35)	-	-	-	-	-
		G293_02960	-	-	-	Y(0.520,32)	-	-	-
		G293_03230	Y	-	-	-	Y(0.848)	-	-
		G293_03360	Y	Y(0.602,20)	Y	Y(0.545,20)	Y(0.999)	SpI	19-20
		G293_03380	-	-	-	Y(0.280,11)	-	-	-
		G293_03430	Y	-	-	-	-	-	-
		G293_03435	Y	-	-	-	-	-	-
		G293_03450	Y	Y(0.388,23)	Y	-	-	SpII	18-19
		G293_03495	Y	-	-	-	Y(0.979)	-	-
		G293_03560	Y	Y(0.347,22)	-	Y(0.267,22)	-	-	-
		G293_03585	Y	-	-	-	-	-	-
		G293_03630	Y	Y(0.921,23)	Y	Y(0.893,23)	Y(1.000)	SpI	22-23
		G293_03635	Y	-	Y	-	-	SpI	19-20
		G293_03645	-	-	Y	Y(0.240,28)	Y(0.960)	SpI	26-27
		G293_03655	-	-	-	Y(0.226,15)	-	-	-
		G293_03660	Y	-	Y	-	Y(0.895)	SpI	38-39
		G293_03680	Y	-	Y	Y(0.643,24)	Y(0.963)	SpI	23-24
		G293_03690	-	-	-	-	Y(0.784)	-	-
		G293_03700	-	-	Y	-	-	SpII	16-17
		G293_03720	-	-	-	Y(0.289,13)	-	-	-
		G293_03790	-	-	-	Y(0.759,33)	Y(0.746)	-	-
		G293_03845	Y	-	Y	Y(0.663,29)	Y(0.882)	SpII	24-25
		G293_04010	-	-	-	Y(0.509,36)	Y(0.984)	-	-
		G293_04020	-	-	-	-	Y(0.996)	-	-
		G293_04075	Y	Y(0.718,28)	Y	Y(0.779,28)	Y(0.991)	SpI	27-28
		G293_04090	-	Y(0.389,23)	-	-	-	-	-
		G293_04190	Y	-	-	-	-	-	-
		G293_04210	-	-	-	Y(0.528,26)	-	-	-
		G293_04215	-	-	-	-	Y(0.775)	-	-
		G293_04240	Y	-	Y	-	-	SpII	17-18
		G293_04330	Y	Y(0.387,26)	Y	Y(0.575,26)	Y(0.830)	SpII	21-22
		G293_04360	Y	Y(0.740,25)	Y	Y(0.751,25)	Y(1.000)	SpI	24-25
		G293_04410	Y	Y(0.396,22)	Y	Y(0.235,20)	-	SpII	20-21
		G293_04415	Y	Y(0.421,25)	Y	Y(0.759,25)	Y(0.987)	SpII	20-21
		G293_04420	Y	Y(0.358,25)	Y	Y(0.340,24)	Y(0.843)	SpII	20-21
		G293_04440	-	-	-	Y(0.584,32)	Y(0.996)	-	-
		G293_04445	-	-	-	-	Y(0.755)	-	-
		G293_04475	Y	-	Y	Y(0.371,17)	-	SpII	19-20
		G293_04605	-	-	Y	-	Y(0.821)	SpI	31-32
		G293_04660	-	-	-	Y(0.433,15)	-	-	-
		G293_04690	-	-	-	Y(0.474,20)	Y(0.781)	-	-
		G293_04715	Y	-	-	-	Y(0.760)	-	-
		G293_04745	Y	-	Y	Y(0.255,21)	-	SpII	20-21
		G293_04755	Y	-	Y	-	Y(0.981)	SpI	21-22
		G293_04850	Y	-	-	Y(0.701,20)	Y(0.710)	-	-
		G293_04905	Y	-	-	-	-	-	-
		G293_04910	-	-	-	-	Y(0.944)	-	-
		G293_04935	-	-	-	Y(0.275,19)	Y(0.897)	-	-
		G293_04940	Y	-	-	-	-	-	-
		G293_04950	-	-	-	-	Y(0.842)	-	-
		G293_05035	Y	Y(0.802,23)	Y	Y(0.873,23)	Y(1.000)	SpI	22-23
		G293_05075	-	-	-	-	Y(0.851)	-	-
		G293_05125	Y	-	-	-	-	-	-
		G293_05130	Y	-	-	-	Y(0.992)	-	-
		G293_05135	Y	Y(0.511,25)	Y	Y(0.633,25)	Y(0.999)	SpI	24-25
		G293_05170	Y	-	-	-	-	-	-
		G293_05185	-	-	-	-	Y(0.813)	-	-
		G293_05200	-	-	-	Y(0.273,30)	-	-	-
		G293_05255	Y	-	-	Y(0.737,31)	Y(0.983)	-	-
		G293_05315	-	-	-	-	Y(0.777)	-	-
		G293_05325	Y	-	-	-	-	-	-
		G293_05360	-	Y(0.403,29)	Y	Y(0.377,29)	Y(0.938)	SpII	21-22

## Sheet: Table S5
		Table S5. Bioinformatic prediction of SP containing extracytoplasmic proteins in Candidatus Liberibacter solanacearum strain ZC1
		Locus Tag	Phobius	SigP4.1(Ymax, Cleavage site Ymax position)	LipoP	Sigp3.0-NN((Ymax, Cleavage site Ymax position))	SigP3.0-HMM(S probability)	Predicted Signal Peptidase	Predicted Cleavage Site
		CKC_00010	Y	-	-	Y(0.168,16)	-	-	-
		CKC_00025	Y	-	Y	Y(0.697,24)	Y(0.990)	SpI	23-24
		CKC_00035	Y	Y(0.330,20)	Y	Y(0.216,20)	Y(0.994)	SpII	20-21
		CKC_00090	-	-	-	-	Y(0.964)	-	-
		CKC_00195	-	Y(0.310,22)	Y	-	Y(0.948)	SpII	23-24
		CKC_00200	Y	-	-	-	-	-	-
		CKC_00210	Y	-	Y	-	Y(0.764)	SpII	16-17
		CKC_00215	Y	-	-	-	-	-	-
		CKC_00240	Y	Y(0.671,24)	Y	Y(0.805,24)	Y(1.000)	SpI	23-24
		CKC_00445	-	-	-	Y(0.510,14)	-	-	-
		CKC_00455	Y	-	-	-	Y(0.984)	-	-
		CKC_00465	Y	-	Y	Y(0.211,17)	-	SpII	17-18
		CKC_00470	Y	-	-	-	-	-	-
		CKC_00475	Y	-	Y	Y(0.332,23)	Y(0.992)	SpI	20-21
		CKC_00480	Y	Y(0.510,20)	-	-	-	-	-
		CKC_00485	Y	-	-	-	-	-	-
		CKC_00515	-	-	-	-	Y(0.985)	-	-
		CKC_00550	-	-	-	-	Y(0.632)	-	-
		CKC_00565	-	-	-	-	Y(0.708)	-	-
		CKC_00575	Y	-	-	-	Y(0.993)	-	-
		CKC_00600	-	-	-	-	Y(0.981)	-	-
		CKC_00605	-	-	-	Y(0.377,23)	-	-	-
		CKC_00610	Y	-	Y	-	-	SpII	17-18
		CKC_00660	Y	Y(0.470,29)	Y	Y(0.418,22)	Y(0.999)	SpI	21-22
		CKC_00700	Y	-	-	-	-	-	-
		CKC_00705	Y	Y(0.602,25)	Y	Y(0.654,25)	Y(1.000)	SpI	24-25
		CKC_00710	Y	-	-	-	Y(0.940)	-	-
		CKC_00755	Y	Y(0.638,24)	Y	Y(0.670,24)	Y(0.980)	SpI	23-24
		CKC_00775	Y	-	-	-	Y(0.669)	-	-
		CKC_00800	-	-	-	-	Y(0.691)	-	-
		CKC_00865	Y	-	Y	-	Y(0.623)	SpII	23-24
		CKC_00910	Y	Y(0.634,26)	Y	-	Y(0.999)	SpI	25-26
		CKC_00945	-	-	Y	Y(0.595,36)	-	SpI	35-36
		CKC_00975	Y	Y(0.668,25)	Y	-	Y(0.998)	SpII	20-21
		CKC_00990	-	-	-	Y(0.418,27)	-	-	-
		CKC_01000	Y	-	-	-	-	-	-
		CKC_01175	Y	-	-	-	-	-	-
		CKC_01350	-	-	-	Y(0.373,28)	Y(0.890)	-	-
		CKC_01355	-	-	-	-	Y(0.995)	-	-
		CKC_01375	-	-	Y	-	Y(0.892)	SpII	23-24
		CKC_01410	Y	-	-	-	-	-	-
		CKC_01585	Y	-	Y	-	Y(0.557)	SpI	22-23
		CKC_01600	Y	-	-	-	Y(0.674)	-	-
		CKC_01630	Y	-	Y	Y(0.804,33)	Y(0.788)	SpI	32-33
		CKC_01650	-	-	-	-	Y(0.859)	-	-
		CKC_01655	Y	-	Y	-	Y(0.999)	SpI	20-21
		CKC_01790	Y	-	Y	Y(0.818,24)	Y(0.995)	SpI	23-24
		CKC_01835	-	-	Y	Y(0.729,31)	Y(0.815)	SpI	30-31
		CKC_01840	Y	-	-	-	-	-	-
		CKC_01880	Y	-	-	-	-	-	-
		CKC_02005	Y	-	-	-	-	-	-
		CKC_02020	Y	-	-	-	-	-	-
		CKC_02070	Y	-	-	-	-	-	-
		CKC_02115	Y	-	-	-	-	-	-
		CKC_02140	-	-	-	Y(0.458,22)	-	-	-
		CKC_02205	Y	-	-	-	-	-	-
		CKC_02210	Y	-	-	-	-	-	-
		CKC_02215	Y	-	Y	Y(0.730,28)	Y(0.986)	SpI	27-28
		CKC_02245	-	-	-	-	Y(0.576)	-	-
		CKC_02285	Y	Y(0.389,36)	-	-	-	-	-
		CKC_02390	Y	-	-	-	-	-	-
		CKC_02430	Y	Y(0.446,21)	Y	Y(0.508,21)	Y(0.966)	SpI	20-21
		CKC_02510	Y	-	-	-	-	-	-
		CKC_02520	Y	-	-	-	-	-	-
		CKC_02545	Y	-	-	Y(0.300,25)	Y(0.580)	-	-
		CKC_02565	Y	Y(0.467,25)	Y	Y(0.539,25)	Y(0.894)	SpI	24-25
		CKC_02600	Y	Y(0.771,25)	Y	Y(0.625,25)	Y(0.966)	SpII	25-26
		CKC_02645	-	-	-	Y(0.423,20)	-	-	-
		CKC_02665	Y	Y(0.605,22)	Y	Y(0.563,24)	Y(0.988)	SpI	21-22
		CKC_02825	Y	-	Y	-	Y(0.994)	SpI	36-37
		CKC_02885	Y	Y(0.319,21)	Y	Y(0.288,21)	Y(0.972)	SpII	21-22
		CKC_02895	Y	Y(0.348,21)	Y	Y(0.232,21)	Y(0.995)	SpII	21-22
		CKC_02925	Y	-	-	-	Y(0.525)	-	-
		CKC_02975	-	-	-	Y(0.198,18)	-	-	-
		CKC_02985	Y	Y(0.363,22)	Y	Y(0.328,23)	Y(0.994)	SpII	23-24
		CKC_03000	Y	Y(0.351,29)	Y	Y(0.238,29)	-	SpII	24-25
		CKC_03020	Y	-	-	-	-	-	-
		CKC_03035	Y	-	Y	-	Y(0.834)	SpI	19-20
		CKC_03045	-	-	-	-	Y(0.677)	-	-
		CKC_03080	Y	Y(0.318,21)	Y	Y(0.281,26)	Y(0.936)	SpII	20-21
		CKC_03100	Y	Y(0.388,26)	Y	Y(0.264,26)	Y(0.993)	SpII	23-24
		CKC_03110	Y	-	-	-	Y(0.656)	-	-
		CKC_03115	Y	-	-	-	Y(0.595)	-	-
		CKC_03150	Y	-	-	-	Y(0.961)	-	-
		CKC_03180	Y	Y(0.508,24)	Y	Y(0.616,24)	Y(0.968)	SpII	20-21
		CKC_03190	Y	-	Y	-	Y(0.964)	SpI	21-22
		CKC_03250	-	-	-	Y(0.511,23)	-	-	-
		CKC_03260	Y	Y(0.293,22)	Y	Y(0.333,14)	Y(0.992)	SpII	23-24
		CKC_03265	Y	-	Y	Y(0.330,14)	Y(0.673)	SpII	23-24
		CKC_03320	-	-	-	-	Y(0.515)	-	-
		CKC_03345	Y	-	-	-	Y(0.935)	-	-
		CKC_03350	-	-	-	-	Y(0.999)	-	-
		CKC_03355	-	-	Y	-	Y(0.921)	SpI	30-31
		CKC_03395	Y	Y(0.657,23)	Y	Y(0.417,23)	Y(1.000)	SpII	18-19
		CKC_03445	-	-	-	Y(0.323,13)	-	-	-
		CKC_03460	-	-	Y	Y(0.412,33)	Y(0.900)	SpI	38-39
		CKC_03480	-	-	-	Y(0.109,21)	-	-	-
		CKC_03545	-	-	-	Y(0.496,31)	-	-	-
		CKC_03555	Y	Y(0.413,25)	Y	-	Y(0.795)	SpII	19-20
		CKC_03575	Y	Y(0.678,25)	Y	Y(0.814,25)	Y(0.986)	SpI	24-25
		CKC_03630	Y	-	Y	-	-	SpII	23-24
		CKC_03635	Y	Y(0.258,14)	Y	-	-	SpII	23-24
		CKC_03640	-	-	Y	-	-	SpII	24-25
		CKC_03735	-	-	-	-	Y(0.571)	-	-
		CKC_03740	Y	-	-	-	-	-	-
		CKC_03755	-	-	-	-	Y(0.955)	-	-
		CKC_03765	Y	-	-	-	-	-	-
		CKC_03780	-	-	-	-	Y(0.856)	-	-
		CKC_03785	Y	-	Y	-	Y(0.868)	SpII	17-18
		CKC_03795	Y	-	-	-	-	-	-
		CKC_03835	Y	-	-	-	-	-	-
		CKC_03850	Y	-	-	Y(0.451,23)	Y(0.706)	-	-
		CKC_03875	Y	Y(0.899,35)	Y	Y(0.954,35)	Y(1.000)	SpI	34-35
		CKC_03980	-	-	-	Y(0.340,30)	-	-	-
		CKC_04000	-	-	-	Y(0.287,27)	-	-	-
		CKC_04010	Y	-	-	-	-	-	-
		CKC_04045	Y	Y(0.542,28)	Y	Y(0.510,23)	Y(0.995)	SpII	23-24
		CKC_04050	Y	Y(0.565,25)	Y	Y(0.549,25)	Y(0.999)	SpII	20-21
		CKC_04080	Y	Y(0.345,27)	Y	Y(0.320,26)	Y(0.989)	SpII	21-22
		CKC_04105	Y	Y(0.412,18)	Y	Y(0.253,19)	-	SpII	19-20
		CKC_04185	Y	-	Y	Y(0.777,31)	Y(1.000)	SpI	30-31
		CKC_04370	Y	-	Y	-	-	SpI	21-22
		CKC_04375	Y	-	-	-	-	-	-
		CKC_04390	Y	-	Y	Y(0.239,20)	Y(0.917)	SpII	20-21
		CKC_04420	Y	Y(0.496,21)	Y	Y(0.364,21)	Y(0.993)	SpI	19-20
		CKC_04425	Y	Y(0.332,22)	Y	Y(0.399,23)	Y(0.993)	SpII	23-24
		CKC_04480	Y	-	Y	Y(0.470,22)	Y(0.818)	SpII	17-18
		CKC_04505	Y	-	-	-	Y(0.930)	-	-
		CKC_04530	Y	-	-	-	-	-	-
		CKC_04545	-	-	Y	-	Y(0.774)	SpI	47-48
		CKC_04565	Y	Y(0.396,25)	Y	Y(0.389,25)	Y(0.926)	SpII	20-21
		CKC_04570	Y	Y(0.395,23)	Y	Y(0.239,23)	Y(1.000)	SpII	20-21
		CKC_04575	Y	Y(0.369,42)	Y	-	Y(0.689)	SpII	39-40
		CKC_04580	Y	Y(0.337,23)	Y	Y(0.257,29)	Y(0.999)	SpII	20-21
		CKC_04620	Y	-	-	-	Y(0.765)	-	-
		CKC_04625	Y	-	Y	Y(0.592,25)	Y(0.998)	SpI	24-25
		CKC_04655	Y	Y(0.481,20)	Y	Y(0.426,20)	Y(0.944)	SpII	21-22
		CKC_04680	-	-	-	-	Y(0.995)	-	-
		CKC_04690	-	-	-	Y(0.425,36)	-	-	-
		CKC_04845	-	-	-	Y(0.585,29)	-	-	-
		CKC_04890	-	-	-	-	Y(0.848)	-	-
		CKC_04915	Y	Y(0.469,28)	Y	Y(0.287,28)	Y(0.846)	SpII	21-22
		CKC_04920	Y	-	-	-	-	-	-
		CKC_04925	Y	-	-	-	-	-	-
		CKC_04930	-	-	-	-	Y(0.941)	-	-
		CKC_04960	-	-	-	-	Y(0.711)	-	-
		CKC_04975	Y	Y(0.358,31)	Y	Y(0.256,31)	Y(0.999)	SpII	27-28
		CKC_05015	-	-	-	-	Y(0.601)	-	-
		CKC_05050	Y	-	-	Y(0.198,18)	-	-	-
		CKC_05060	-	Y(0.377,23)	-	-	-	-	-
		CKC_05070	-	-	-	Y(0.692,12)	-	-	-
		CKC_05115	Y	Y(0.482,20)	Y	Y(0.418,20)	Y(0.944)	SpII	21-22
		CKC_05120	Y	Y(0.364,23)	Y	Y(0.414,23)	Y(0.970)	SpII	23-24
		CKC_05135	Y	-	Y	-	-	SpII	17-18
		CKC_05250	-	-	-	Y(0.186,24)	-	-	-
		CKC_05485	Y	-	-	-	Y(0.652)	-	-
		CKC_05540	-	-	Y	-	Y(0.998)	SpI	50-51
		CKC_05580	Y	-	-	-	-	-	-
		CKC_05600	-	-	-	-	Y(0.791)	-	-
		CKC_05610	Y	Y(0.662,24)	Y	Y(0.719,24)	Y(0.955)	SpI	23-24
		CKC_05630	Y	-	-	-	Y(0.830)	-	-
		CKC_05635	-	-	-	Y(0.157,15)	-	-	-
		CKC_05645	Y	-	Y	Y(0.219,27)	Y(0.977)	SpI	26-27
		CKC_05655	Y	Y(0.797,19)	Y	Y(0.635,19)	Y(0.999)	SpI	18-19
		CKC_05660	Y	Y(0.616,23)	Y	Y(0.864,23)	Y(1.000)	SpI	22-23
		CKC_05700	Y	Y(0.289,23)	Y	-	Y(0.938)	SpII	23-24
		CKC_05750	Y	Y(0.353,25)	Y	-	Y(0.967)	SpI	34-35
		CKC_05785	-	-	Y	Y(0.595,36)	-	SpI	35-36
		CKC_05840	Y	Y(0.658,25)	Y	Y(0.539,25)	Y(0.998)	SpII	20-21
		CKC_05855	-	-	-	Y(0.418,27)	-	-	-
		CKC_05865	Y	-	-	-	-	-	-

## Sheet: Table S6
		Table S6. Bioinformatic prediction of SP containing extracytoplasmic proteins in Candidatus Liberibacter crescens BT-1
		Locus Tag	Phobius	SigP4.1(Ymax, Cleavage site Ymax position)	LipoP	Sigp3.0-NN((Ymax, Cleavage site Ymax position))	SigP3.0-HMM(S probability)	Predicted Signal Peptidase	Predicted Cleavage Site
		B488_00060	Y	-	-	-	-	-	-
		B488_00090	Y	-	Y	Y(0.566,34)	Y(0.933)	SpI	33-34
		B488_00110	Y	-	-	-	Y(0.977)	-	-
		B488_00120	Y	-	Y	Y(0.674,33)	Y(0.992)	SpI	32-33
		B488_00150	Y	-	-	-	-	-	-
		B488_00160	Y	Y(0.859,23)	Y	Y(0.706,23)	Y(1.000)	SpI	22-23
		B488_00220	-	-	-	-	Y(0.658)	-	-
		B488_00270	Y	-	-	-	Y(0.938)	-	-
		B488_00320	-	-	-	Y(0.105,10)	-	-	-
		B488_00450	-	-	-	-	Y(0.544)	-	-
		B488_00510	Y	Y(0.660,23)	-	-	Y(0.973)	-	-
		B488_00560	-	-	-	-	Y(0.832)	-	-
		B488_00620	Y	-	-	-	-	-	-
		B488_00650	Y	Y(0.594,29)	Y	Y(0.764,29)	Y(1.000)	SpI	28-29
		B488_00670	Y	-	-	Y(0.203,17)	-	-	-
		B488_00700	Y	-	Y	Y(0.638,29)	Y(0.992)	SpI	28-29
		B488_00730	-	-	-	Y(0.439,23)	Y(0.797)	-	-
		B488_00800	-	-	-	Y(0.188,16)	-	-	-
		B488_00880	Y	-	-	-	-	-	-
		B488_00900	-	-	Y	-	Y(0.972)	SpI	31-32
		B488_00950	Y	-	Y	Y(0.647,22)	Y(0.993)	SpII	21-22
		B488_00980	Y	-	Y	Y(0.662,22)	Y(0.993)	SpII	21-22
		B488_01050	Y	-	Y	-	Y(0.677)	SpI	20-21
		B488_01210	Y	Y(0.684,18)	Y	Y(0.701,18)	Y(0.999)	SpI	17-18
		B488_01260	Y	-	Y	Y(0.500,26)	-	SpI	25-26
		B488_01320	-	-	-	-	Y(0.896)	-	-
		B488_01340	-	-	-	-	Y(0.896)	-	-
		B488_01410	Y	-	Y	Y(0.832,31)	Y(1.000)	SpI	30-31
		B488_01430	-	-	-	-	Y(0.972)	-	-
		B488_01460	Y	-	-	Y(0.295,22)	Y(0.872)	-	-
		B488_01520	Y	-	-	-	-	-	-
		B488_01600	-	-	-	Y(0.444,31)	-	-	-
		B488_01850	-	-	-	-	Y(0.962)	-	-
		B488_01880	Y	Y(0.520,19)	Y	Y(0.448,22)	Y(0.992)	SpI	21-22
		B488_01950	-	-	-	Y(0.513,33)	-	-	-
		B488_01970	Y	-	Y	-	Y(0.992)	SpI	25-26
		B488_02010	Y	-	-	-	-	-	-
		B488_02030	Y	-	Y	Y(0.559,22)	Y(0.996)	SpI	21-22
		B488_02040	Y	-	-	-	Y(0.850)	-	-
		B488_02050	Y	-	Y	-	-	SpII	18-19
		B488_02080	Y	Y(0.702,24)	Y	Y(0.796,24)	Y(1.000)	SpI	23-24
		B488_02100	Y	-	-	-	-	-	-
		B488_02150	-	-	-	-	Y(0.706)	-	-
		B488_02160	Y	-	-	-	-	-	-
		B488_02350	-	-	-	Y(0.141,19)	-	-	-
		B488_02400	Y	-	-	-	Y(0.534)	-	-
		B488_02410	Y	-	Y	Y(0.410,30)	Y(0.928)	SpI	29-30
		B488_02500	Y	-	-	-	-	-	-
		B488_02520	Y	Y(0.374,24)	Y	Y(0.280,29)	Y(0.877)	SpII	26-27
		B488_02860	Y	-	Y	-	Y(0.546)	SpI	30-31
		B488_02900	-	-	-	-	Y(0.998)	-	-
		B488_02930	Y	-	-	-	-	-	-
		B488_02940	Y	Y(0.764,22)	Y	Y(0.634,22)	Y(1.000)	SpI	21-22
		B488_03000	Y	-	-	Y(0.274,30)	-	-	-
		B488_03060	-	-	-	-	Y(0.935)	-	-
		B488_03100	Y	-	Y	Y(0.735,24)	Y(0.971)	SpI	23-24
		B488_03190	-	-	-	-	Y(0.935)	-	-
		B488_03220	Y	-	Y	Y(0.692,24)	Y(0.990)	SpI	23-24
		B488_03250	Y	-	-	-	-	-	-
		B488_03300	Y	Y(0.593,25)	Y	Y(0.667,25)	Y(0.998)	SpI	24-25
		B488_03320	Y	-	-	-	-	-	-
		B488_03370	Y	Y(0.451,21)	-	-	Y(0.875)	-	-
		B488_03380	-	-	-	Y(0.538,39)	Y(0.909)	-	-
		B488_03410	Y	Y(0.370,24)	Y	Y(0.397,21)	-	SpI	22-23
		B488_03480	-	-	-	Y(0.309,24)	-	-	-
		B488_03490	Y	Y(0.667,23)	Y	Y(0.646,23)	Y(0.999)	SpI	22-23
		B488_03510	Y	-	Y	Y(0.384,30)	Y(1.000)	SpI	29-30
		B488_03530	Y	-	-	Y(0.264,33)	Y(0.993)	-	-
		B488_03560	Y	-	Y	Y(0.490,28)	Y(0.985)	SpI	27-28
		B488_03610	Y	Y(0.373,18)	Y	Y(0.197,12)	-	SpII	12-13
		B488_03820	-	-	-	-	Y(0.740)	-	-
		B488_03880	-	-	-	Y(0.238,13)	-	-	-
		B488_03900	Y	-	Y	-	Y(0.928)	SpI	24-25
		B488_03950	-	-	Y	-	Y(0.996)	SpI	34-35
		B488_03970	-	-	-	-	Y(0.981)	-	-
		B488_04360	Y	-	Y	Y(0.419,31)	Y(1.000)	SpI	29-30
		B488_04390	-	-	Y	-	Y(0.687)	SpII	18-19
		B488_04400	Y	Y(0.453,29)	Y	Y(0.245,29)	Y(0.737)	SpII	22-23
		B488_04540	Y	-	-	-	Y(0.901)	-	-
		B488_04620	Y	-	-	-	-	-	-
		B488_04630	-	-	-	-	Y(0.582)	-	-
		B488_04780	Y	Y(0.871,20)	Y	Y(0.925,20)	Y(1.000)	SpI	19-20
		B488_04870	Y	-	-	-	-	-	-
		B488_04930	Y	-	-	-	-	-	-
		B488_05160	-	-	Y	-	-	SpI	33-34
		B488_05220	Y	Y(0.669,20)	Y	Y(0.684,20)	Y(0.997)	SpI	19-20
		B488_05280	-	-	Y	Y(0.664,35)	Y(0.845)	SpI	34-35
		B488_05380	Y	-	-	Y(0.518,28)	-	-	-
		B488_05400	-	-	-	-	Y(0.972)	-	-
		B488_05420	-	-	-	-	Y(0.981)	-	-
		B488_05430	-	-	-	-	Y(0.677)	-	-
		B488_05470	Y	-	Y	-	Y(0.999)	SpI	26-27
		B488_05500	-	-	-	-	Y(0.506)	-	-
		B488_05540	-	-	-	-	Y(0.506)	-	-
		B488_05560	Y	-	-	-	Y(0.910)	-	-
		B488_05570	Y	Y(0.324,21)	Y	Y(0.326,33)	Y(0.620)	SpII	21-22
		B488_05590	-	-	-	-	Y(0.997)	-	-
		B488_05600	-	-	Y	-	Y(0.808)	SpI	21-22
		B488_05620	-	-	-	-	Y(0.722)	-	-
		B488_05710	Y	-	-	-	-	-	-
		B488_05720	Y	Y(0.910,20)	Y	Y(0.930,20)	Y(1.000)	SpI	19-20
		B488_05810	Y	Y(0.337,16)	Y	Y(0.327,16)	Y(0.916)	SpII	18-19
		B488_05850	Y	-	-	-	-	-	-
		B488_05860	Y	Y(0.738,23)	Y	Y(0.495,23)	Y(0.999)	SpI	22-23
		B488_05990	Y	-	Y	-	Y(0.664)	SpII	23-24
		B488_06030	Y	-	-	-	-	-	-
		B488_06060	Y	-	-	Y(0.415,32)	Y(0.757)	-	-
		B488_06070	Y	-	-	-	-	-	-
		B488_06090	-	-	-	Y(0.376,31)	Y(0.992)	-	-
		B488_06100	-	-	-	Y(0.655,35)	Y(0.997)	-	-
		B488_06190	Y	-	Y	Y(0.554,25)	Y(0.926)	SpI	24-25
		B488_06220	Y	Y(0.871,20)	Y	Y(0.924,20)	Y(1.000)	SpI	19-20
		B488_06370	-	-	-	-	Y(0.958)	-	-
		B488_06480	Y	-	Y	-	Y(0.987)	SpI	33-34
		B488_06580	Y	Y(0.394,20)	Y	Y(0.196,20)	Y(0.963)	SpII	17-18
		B488_06670	-	-	-	Y(0.641,26)	-	-	-
		B488_06750	Y	-	-	-	Y(0.820)	-	-
		B488_06880	Y	-	-	-	-	-	-
		B488_07110	Y	-	Y	-	Y(0.951)	SpI	22-23
		B488_07120	-	-	-	-	Y(0.959)	-	-
		B488_07130	Y	Y(0.572,26)	Y	Y(0.435,26)	Y(0.984)	SpI	25-26
		B488_07210	Y	-	-	Y(0.266,27)	-	-	-
		B488_07290	Y	-	Y	Y(0.370,21)	Y(0.773)	SpI	24-25
		B488_07380	Y	-	Y	Y(0.825,29)	Y(0.999)	SpI	28-29
		B488_07450	-	-	-	-	Y(0.876)	-	-
		B488_07470	Y	Y(0.375,21)	Y	Y(0.349,21)	Y(0.889)	SpII	20-21
		B488_07490	-	-	Y	Y(0.323,15)	Y(0.821)	SpI	16-17
		B488_07510	-	-	-	-	Y(0.784)	-	-
		B488_07530	Y	Y(0.570,21)	Y	-	Y(0.998)	SpI	20-21
		B488_07600	-	-	-	Y(0.331,21)	Y(0.965)	-	-
		B488_07710	Y	-	-	-	-	-	-
		B488_07720	Y	-	-	-	-	-	-
		B488_07930	Y	-	-	-	Y(0.574)	-	-
		B488_07960	Y	Y(0.832,25)	Y	Y(0.849,25)	Y(1.000)	SpI	24-25
		B488_08040	-	-	-	-	Y(0.529)	-	-
		B488_08170	Y	Y(0.698,22)	Y	Y(0.569,22)	Y(0.954)	SpI	21-22
		B488_08230	-	-	-	-	Y(0.795)	-	-
		B488_08240	-	-	-	-	Y(0.521)	-	-
		B488_08270	Y	Y(0.763,21)	Y	Y(0.796,21)	Y(1.000)	SpI	20-21
		B488_08310	Y	Y(0.356,23)	Y	Y(0.312,26)	Y(0.996)	SpII	18-19
		B488_08340	Y	Y(0.732,28)	Y	Y(0.919,28)	Y(1.000)	SpI	27-28
		B488_08360	-	-	-	Y(0.583,29)	-	-	-
		B488_08500	-	-	-	-	Y(0.856)	-	-
		B488_08830	Y	Y(0.512,25)	Y	Y(0.685,25)	Y(1.000)	SpI	24-25
		B488_08930	-	-	-	Y(0.276,12)	-	-	-
		B488_08990	-	-	-	-	Y(0.837)	-	-
		B488_09000	Y	Y(0.871,20)	Y	Y(0.924,20)	Y(1.000)	SpI	19-20
		B488_09210	Y	-	-	-	Y(0.819)	-	-
		B488_09220	Y	-	Y	Y(0.699,23)	Y(0.989)	SpI	22-23
		B488_09230	Y	-	-	-	Y(0.954)	-	-
		B488_09290	Y	Y(0.805,22)	Y	Y(0.733,22)	Y(0.994)	SpI	21-22
		B488_09300	Y	Y(0.615,19)	Y	Y(0.667,19)	Y(0.999)	SpI	18-19
		B488_09380	-	-	-	Y(0.595,33)	Y(0.728)	-	-
		B488_09460	-	-	-	Y(0.348,17)	-	-	-
		B488_09500	Y	-	-	-	-	-	-
		B488_09670	-	-	-	Y(0.221,22)	-	-	-
		B488_09860	Y	Y(0.306,21)	Y	-	Y(0.786)	SpII	20-21
		B488_09880	Y	Y(0.307,27)	Y	-	Y(0.516)	SpII	18-19
		B488_10030	-	-	Y	-	Y(0.998)	SpI	46-47
		B488_10060	Y	-	Y	-	Y(1.000)	SpI	42-43
		B488_10100	Y	-	-	-	-	-	-
		B488_10140	Y	-	Y	Y(0.738,22)	Y(0.999)	SpI	21-22
		B488_10240	Y	-	Y	Y(0.760,23)	Y(0.995)	SpI	22-23
		B488_10350	-	-	Y	Y(0.538,40)	Y(0.843)	SpI	39-40
		B488_10370	Y	-	Y	Y(0.703,31)	Y(0.795)	SpI	30-31
		B488_10390	Y	-	Y	Y(0.877,25)	Y(1.000)	SpI	24-25
		B488_10470	Y	-	Y	Y(0.608,20)	Y(0.928)	SpI	19-20
		B488_10490	Y	Y(0.472,26)	Y	Y(0.600,26)	Y(0.999)	SpI	25-26
		B488_10560	Y	Y(0.605,21)	Y	Y(0.648,21)	Y(0.991)	SpI	20-21
		B488_10600	Y	Y(0.830,23)	Y	Y(0.926,23)	Y(1.000)	SpI	22-23
		B488_10660	-	-	-	Y(0.286,22)	-	-	-
		B488_10790	Y	Y(0.430,31)	Y	Y(0.455,29)	Y(0.903)	SpI	30-31
		B488_10900	Y	Y(0.658,40)	Y	Y(0.750,40)	Y(1.000)	SpI	39-40
		B488_11080	-	-	-	Y(0.247,24)	-	-	-
		B488_11090	Y	-	-	-	-	-	-
		B488_11130	-	-	Y	-	Y(0.679)	SpII	28-29
		B488_11140	Y	-	-	-	-	-	-
		B488_11180	Y	-	Y	Y(0.585,34)	Y(0.972)	SpI	33-34
		B488_11240	Y	-	-	-	-	-	-
		B488_11280	Y	-	Y	Y(0.664,20)	Y(0.999)	SpI	19-20
		B488_11360	Y	-	Y	-	-	SpII	18-19
		B488_11420	Y	-	Y	-	-	SpII	23-24
		B488_11440	Y	-	Y	Y(0.273,24)	Y(0.883)	SpI	22-23
		B488_11510	Y	Y(0.809,24)	Y	Y(0.928,24)	Y(1.000)	SpI	23-24
		B488_11630	Y	-	Y	Y(0.204,18)	Y(0.508)	SpII	16-17
		B488_11820	Y	-	Y	Y(0.229,17)	-	SpII	16-17
		B488_11830	Y	-	Y	Y(0.724,28)	Y(0.988)	SpI	27-28
		B488_11840	Y	-	-	-	-	-	-
		B488_11870	Y	-	-	-	-	-	-
		B488_12000	-	-	-	Y(0.222,23)	-	-	-
		B488_12260	Y	-	Y	Y(0.522,31)	Y(0.988)	SpI	30-31
		B488_12270	Y	-	Y	Y(0.695,28)	Y(0.978)	SpI	27-28
		B488_12290	-	-	-	-	Y(0.707)	-	-
		B488_12380	Y	-	Y	-	Y(0.859)	SpII	32-33
		B488_12400	Y	-	-	-	-	-	-
		B488_12470	Y	-	Y	Y(0.706,41)	Y(1.000)	SpI	40-41
		B488_12500	Y	-	Y	-	-	SpII	16-17
		B488_12510	Y	-	-	Y(0.302,22)	Y(0.954)	-	-
		B488_12530	Y	-	-	-	-	-	-
		B488_12640	Y	-	-	Y(0.609,29)	-	-	-
		B488_12830	-	-	-	-	Y(0.657)	-	-
		B488_12850	Y	-	Y	-	Y(0.970)	SpI	23-24
		B488_12860	Y	-	-	-	Y(0.910)	-	-
		B488_12890	Y	-	Y	-	Y(0.971)	SpI	39-40
		B488_12930	Y	-	Y	Y(0.182,17)	Y(0.926)	SpI	18-19
		B488_12970	Y	-	-	-	Y(0.658)	-	-
		B488_12980	Y	-	-	-	-	-	-
		B488_13010	Y	-	Y	Y(0.441,29)	Y(1.000)	SpI	28-29
		B488_13140	Y	-	Y	-	Y(0.830)	SpII	25-26
		B488_13210	-	-	-	Y(0.345,21)	-	-	-
		B488_13310	-	-	-	Y(0.493,17)	-	-	-
		B488_13340	Y	-	Y	-	Y(0.806)	SpI	27-28
		B488_13380	Y	-	-	-	-	-	-
		B488_13390	Y	-	Y	-	-	SpII	28-29

## Sheet: Table S7
	Table S7. The whole gene list of identified putative extracytoplasmic proteins among the seven sequenced Liberibacters
	Las-psy62	Las-ishi-1	Las-gxpsy	Laf	Lso	Lam	Lcc
cluster1	CLIBASIA_00265	CGUJ_00265	WSI_00175	G293_04360	CKC_04625	lam_979	B488_06060
cluster2	CLIBASIA_00400	CGUJ_00400	WSI_00310	G293_00360	CKC_04370	lam_833	B488_04630
cluster3	CLIBASIA_00560	CGUJ_00560	WSI_00475	G293_00570	CKC_02925	lam_599	B488_09230
cluster4	CLIBASIA_01020	CGUJ_01020	WSI_00935	G293_01270	CKC_02545	lam_358	B488_10660
cluster5	CLIBASIA_01295	CGUJ_01295	WSI_01205	G293_01720	CKC_00465	lam_274	B488_02050
cluster6	CLIBASIA_01305	CGUJ_01305	WSI_01215	G293_01730	CKC_00475	lam_272	B488_02030
cluster7	CLIBASIA_01315	CGUJ_01315	WSI_01225	G293_01740	CKC_00485	lam_270	B488_02010
cluster8	CLIBASIA_01765	CGUJ_01765	WSI_01675	G293_02790	CKC_01630	lam_098	B488_00900
cluster9	CLIBASIA_02160	CGUJ_02160	WSI_03230	G293_03645	CKC_05645	lam_904	B488_03530
cluster10	CLIBASIA_02865	CGUJ_02865	WSI_02540	G293_01770	CKC_00515	lam_264	B488_01850
cluster11	CLIBASIA_03145	CGUJ_03145	WSI_02275	G293_02015	CKC_00775	lam_216	B488_12970
cluster12	CLIBASIA_03450	CGUJ_03450	WSI_01965	G293_02530	CKC_01355	lam_157	B488_00110
cluster13	CLIBASIA_03680	CGUJ_03680	WSI_03545	G293_00760	CKC_04930	lam_551	B488_05590
cluster14	CLIBASIA_04205	CGUJ_04205	WSI_04040	G293_05325	CKC_03035	lam_732	B488_06880
cluster15	CLIBASIA_04290	CGUJ_04290	WSI_04125	G293_04935	CKC_03755	lam_749	B488_06370
cluster16	CLIBASIA_04750	CGUJ_04750	WSI_04580	G293_04755	CKC_03190	lam_773	B488_07450
cluster17	CLIBASIA_05000	CGUJ_05000	WSI_04830	G293_05130	CKC_03350	lam_475	B488_07120
cluster18	CLIBASIA_00205	CGUJ_00205	WSI_00115	G293_04090	CKC_05060	lam_446	--
cluster19	CLIBASIA_00215	CGUJ_00215	WSI_00130	G293_04075	CKC_05070	lam_444	--
cluster20	CLIBASIA_00495	CGUJ_00495	WSI_00400	G293_00475	CKC_02975	lam_719	--
cluster21	CLIBASIA_00830	CGUJ_00830	WSI_00745	G293_01070	CKC_05485	lam_873	--
cluster22	CLIBASIA_01040	CGUJ_01040	WSI_00955	G293_01290	CKC_02520	lam_354	--
cluster23	CLIBASIA_01135	CGUJ_01135	WSI_01050	G293_01375	CKC_02430	lam_337	--
cluster24	CLIBASIA_01175	CGUJ_01175	WSI_01090	G293_01415	CKC_02390	lam_328	--
cluster25	CLIBASIA_01230	CGUJ_01230	WSI_01140	G293_01655	CKC_02140	lam_285	--
cluster26	CLIBASIA_01285	CGUJ_01285	WSI_01195	G293_01710	CKC_00455	lam_276	--
cluster27	CLIBASIA_01300	CGUJ_01300	WSI_01210	G293_01725	CKC_00470	lam_273	--
cluster28	CLIBASIA_01310	CGUJ_01310	WSI_01220	G293_01735	CKC_00480	lam_271	--
cluster29	CLIBASIA_01600	CGUJ_01600	WSI_01510	G293_02960	CKC_01835	lam_064	--
cluster30	CLIBASIA_01640	CGUJ_01640	WSI_01550	G293_02920	CKC_01790	lam_071	--
cluster31	CLIBASIA_02110	CGUJ_02110	WSI_03280	G293_03690	CKC_05600	lam_895	--
cluster32	CLIBASIA_02120	CGUJ_02120	WSI_03270	G293_03680	CKC_05610	lam_897	--
cluster33	CLIBASIA_02170	CGUJ_02170	WSI_03220	G293_03635	CKC_05655	lam_906	--
cluster34	CLIBASIA_02175	CGUJ_02175	WSI_03215	G293_03630	CKC_05660	lam_907	--
cluster35	CLIBASIA_02380	CGUJ_02380	WSI_03015	G293_03450	CKC_00160	lam_1009	--
cluster36	CLIBASIA_02395	CGUJ_02395	WSI_03000	G293_03435	CKC_00210	lam_1012	--
cluster37	CLIBASIA_02400	CGUJ_02400	WSI_02995	G293_03430	CKC_00215	lam_1013	--
cluster38	CLIBASIA_02610	CGUJ_02610	WSI_02785	G293_03230	CKC_02115	lam_007	--
cluster39	CLIBASIA_02970	CGUJ_02970	WSI_02435	G293_01865	CKC_00610	lam_246	--
cluster40	CLIBASIA_03020	CGUJ_03020	WSI_02385	G293_01915	CKC_00660	lam_235	--
cluster41	CLIBASIA_03685	CGUJ_03685	WSI_03550	G293_00755	CKC_04925	lam_552	--
cluster42	CLIBASIA_04170	CGUJ_04170	WSI_04005	G293_05360	CKC_03000	lam_596	--
cluster43	CLIBASIA_04665	CGUJ_04665	WSI_04495	G293_04680	CKC_03115	lam_788	--
cluster44	CLIBASIA_04705	CGUJ_04705	WSI_04535	G293_04715	CKC_03150	lam_781	--
cluster45	CLIBASIA_05005	CGUJ_05005	WSI_04835	G293_05135	CKC_03345	lam_474	--
cluster46	CLIBASIA_04995	CGUJ_04995	WSI_04825	G293_05125	CKC_03355	--	--
cluster47	CLIBASIA_03070	CGUJ_03070	WSI_02340	G293_01960	CKC_00705	--	--
cluster48	CLIBASIA_02925	CGUJ_02925	WSI_02480	G293_01820	CKC_00565	--	--
cluster49	CLIBASIA_01810	CGUJ_01810	WSI_01720	G293_02745	CKC_01585	--	--
cluster50	CLIBASIA_03965	CGUJ_03965	WSI_03800	G293_04010	CKC_04690	--	--
cluster51	CLIBASIA_02090	CGUJ_02090	WSI_03300	G293_03720	CKC_02645	--	--
cluster52	CLIBASIA_00615	CGUJ_00615	WSI_00530	G293_00845	CKC_05250	--	--
cluster53	CLIBASIA_04145	CGUJ_04145	WSI_03980	G293_04240	CKC_04480	--	--
cluster54	CLIBASIA_01605	CGUJ_01605	WSI_01515	G293_02955	CKC_01825	--	--
cluster55	CLIBASIA_02240	CGUJ_02240	WSI_03150	G293_03570	CKC_00025	--	--
cluster56	CLIBASIA_02145	CGUJ_02145	WSI_03245	G293_03660	CKC_05630	--	--
cluster57	CLIBASIA_03530	CGUJ_03535	WSI_01885	G293_02610	CKC_01445	--	--
cluster58	CLIBASIA_03295	CGUJ_03295	WSI_02130	G293_02385	CKC_01175	--	--
cluster59	CLIBASIA_02225	CGUJ_02225	WSI_03165	G293_03585	CKC_00010	--	--
cluster60	CLIBASIA_04095	CGUJ_04095	WSI_03930	G293_04190	CKC_04530	--	--
cluster61	CLIBASIA_04260	CGUJ_04260	WSI_04095	G293_04905	--	--	--
cluster62	CLIBASIA_04520	CGUJ_04520	WSI_04360	G293_04850	--	--	--
cluster63	CLIBASIA_00755	CGUJ_00755	WSI_00670	G293_00985	--	--	--
cluster64	CLIBASIA_01840	CGUJ_01840	WSI_01750	G293_02715	--	--	--
cluster65	CLIBASIA_03080	CGUJ_03080	WSI_02330	G293_01970	--	--	--
cluster66	CLIBASIA_02935	CGUJ_02935	WSI_02470	G293_01830	--	--	--
cluster67	CLIBASIA_03160	CGUJ_03160	WSI_02260	G293_02030	--	--	--
cluster68	CLIBASIA_02075	CGUJ_02075	WSI_03315	G293_03735	--	--	--
cluster69	CLIBASIA_04115	CGUJ_04115	WSI_03950	G293_04210	--	--	--
cluster70	CLIBASIA_02470	CGUJ_02470	WSI_02925	G293_03360	--	--	--
cluster71	CLIBASIA_05115	CGUJ_05115	WSI_04945	G293_05255	--	--	--
cluster72	CLIBASIA_03420	CGUJ_03420	WSI_01995	G293_02510	--	--	--
cluster73	CLIBASIA_01330	CGUJ_01330	WSI_01240	G293_01755	--	--	--
cluster74	CLIBASIA_05485	CGUJ_05485	WSI_05330	--	--	--	--
cluster75	CLIBASIA_03885	CGUJ_03885	WSI_03495	--	--	--	--
cluster76	CLIBASIA_00235	CGUJ_00235	WSI_00145	--	--	--	--
cluster77	CLIBASIA_05315	CGUJ_05315	WSI_05165	--	--	--	--
cluster78	CLIBASIA_05050	CGUJ_05050	WSI_04880	--	--	--	--
cluster79	CLIBASIA_00470	CGUJ_00470	WSI_00375	--	--	--	--
cluster80	CLIBASIA_02275	CGUJ_02275	WSI_03120	--	--	--	--
cluster81	CLIBASIA_04515	CGUJ_04515	WSI_04355	--	--	--	--
cluster82	CLIBASIA_00185	CGUJ_00185	WSI_00100	--	--	--	--
cluster83	CLIBASIA_04330	CGUJ_04330	WSI_04160	--	--	--	--
cluster84	CLIBASIA_02250	CGUJ_02250	WSI_03140	--	--	--	--
cluster85	CLIBASIA_00530	CGUJ_00530	WSI_00445	--	--	--	--
cluster86	CLIBASIA_00420	CGUJ_00420	WSI_00325	--	--	--	--
cluster87	CLIBASIA_01620	CGUJ_01620	WSI_01530	--	--	--	--
cluster88	CLIBASIA_01235	CGUJ_01235	WSI_01145	--	--	--	--
cluster89	CLIBASIA_01000	CGUJ_01000	WSI_00915	--	--	--	--
cluster90	CLIBASIA_00525	CGUJ_00525	WSI_00440	--	--	--	--
cluster91	CLIBASIA_05160	CGUJ_05160	WSI_04990	--	--	--	--
cluster92	CLIBASIA_04025	CGUJ_04025	WSI_03860	--	--	--	--
cluster93	CLIBASIA_04900	CGUJ_04900	WSI_04730	--	--	--	--
cluster94	CLIBASIA_00965	CGUJ_00965	WSI_00880	--	--	--	--
cluster95	CLIBASIA_04035	CGUJ_04035	WSI_03870	--	--	--	--
cluster96	CLIBASIA_03090	CGUJ_03090	WSI_02320	--	--	--	--
cluster97	CLIBASIA_03695	CGUJ_03695	WSI_03560	--	--	--	--
cluster98	CLIBASIA_04055	CGUJ_04055	WSI_03890	--	--	--	--
cluster99	CLIBASIA_05380	CGUJ_05380	WSI_05225	--	--	--	--
cluster100	CLIBASIA_04405	CGUJ_04405	WSI_04230	--	--	--	--
cluster101	CLIBASIA_04865	CGUJ_04865	WSI_04695	--	--	--	--
cluster102	CLIBASIA_03975	CGUJ_03975	WSI_03810	--	--	--	--
cluster103	CLIBASIA_04245	CGUJ_04245	WSI_04080	--	--	--	--
cluster104	CLIBASIA_05460	CGUJ_05460	WSI_05305	--	--	--	--
cluster105	CLIBASIA_00995	CGUJ_00995	WSI_00910	--	--	--	--
cluster106	CLIBASIA_05475	CGUJ_05475	WSI_05320	--	--	--	--
cluster107	CLIBASIA_04250	CGUJ_04250	WSI_04085	--	--	--	--
cluster108	CLIBASIA_05150	CGUJ_05150	WSI_04980	--	--	--	--
cluster109	CLIBASIA_04040	CGUJ_04040	WSI_03875	--	--	--	--
cluster110	CLIBASIA_04410	CGUJ_04410	WSI_04235	--	--	--	--
cluster111	CLIBASIA_03470	CGUJ_03470	WSI_01945	--	--	--	--
cluster112	CLIBASIA_02790	CGUJ_02790	WSI_02610	--	--	--	--
cluster113	CLIBASIA_04540	CGUJ_00070	WSI_03900	--	--	--	--
cluster114	CLIBASIA_04030	CGUJ_04030	WSI_03865	--	--	--	--
cluster115	CLIBASIA_03170	CGUJ_03170	WSI_02250	--	--	--	--
cluster116	CLIBASIA_04425	CGUJ_04425	WSI_04250	--	--	--	--
cluster117	CLIBASIA_00055	CGUJ_00055	WSI_05790	--	--	--	--
cluster118	CLIBASIA_02305	CGUJ_02305	WSI_03090	--	--	--	--
cluster119	CLIBASIA_04970	CGUJ_04970	WSI_04800	--	--	--	--
cluster120	CLIBASIA_05320	CGUJ_05320	WSI_05170	--	--	--	--
cluster121	CLIBASIA_00880	CGUJ_00880	WSI_00795	--	--	--	--
cluster122	CLIBASIA_05480	CGUJ_05480	WSI_05325	--	--	--	--
cluster123	CLIBASIA_05425	CGUJ_05425	WSI_05270	--	--	--	--
cluster124	CLIBASIA_02895	CGUJ_02895	WSI_02510	--	--	--	--
cluster125	CLIBASIA_04530	CGUJ_04530	WSI_04370	--	--	--	--
cluster126	CLIBASIA_04580	CGUJ_04580	WSI_04415	--	--	--	--
cluster127	CLIBASIA_03510	CGUJ_03510	WSI_01905	--	--	--	--
cluster128	CLIBASIA_03085	CGUJ_03085	WSI_02325	--	--	--	--
cluster129	CLIBASIA_02425	CGUJ_02425	WSI_02970	--	--	--	--
cluster130	CLIBASIA_03230	CGUJ_03230	WSI_02190	--	--	--	--
cluster131	CLIBASIA_03110	CGUJ_03110	WSI_02300	--	--	--	--
cluster132	CLIBASIA_04560	CGUJ_04560	WSI_04395	--	--	--	--
cluster133	CLIBASIA_00520	CGUJ_00520	WSI_00435	--	--	--	--
cluster134	CLIBASIA_05330	CGUJ_05330	WSI_05180	--	--	--	--
cluster135	CLIBASIA_04690	CGUJ_04690	WSI_04520	--	--	--	--
cluster136	CLIBASIA_04265	CGUJ_04265	WSI_04100	--	--	--	--
cluster137	CLIBASIA_01115	CGUJ_01115	WSI_01030	--	--	--	--
cluster138	CLIBASIA_00460	CGUJ_00460	WSI_00365	--	--	--	--
cluster139	CLIBASIA_02215	CGUJ_02215	WSI_03175	--	--	--	--
cluster140	CLIBASIA_01100	CGUJ_01100	WSI_01015	--	--	--	--
cluster141	CLIBASIA_04340	CGUJ_04340	WSI_04165	--	--	--	--
cluster142	CLIBASIA_02960	CGUJ_02960	WSI_02445	--	CKC_00600	lam_248	--
cluster143	CLIBASIA_03445	CGUJ_03445	WSI_01970	--	CKC_01350	--	--
cluster144	CLIBASIA_03075	CGUJ_03075	WSI_02335	--	CKC_00710	--	--
cluster145	CLIBASIA_00195	CGUJ_00195	WSI_00105	--	CKC_05050	--	--
cluster146	CLIBASIA_00405	CGUJ_00405	WSI_00315	--	CKC_04375	--	--
cluster147	CLIBASIA_01400	CGUJ_01400	WSI_01310	--	CKC_02215	--	--
cluster148	CLIBASIA_00255	CGUJ_00255	WSI_00165	--	CKC_04620	--	--
cluster149	CLIBASIA_03735	CGUJ_03735	WSI_03595	--	CKC_04890	--	--
cluster150	CLIBASIA_04735	CGUJ_04735	WSI_04565	--	CKC_03180	--	--
cluster151	CLIBASIA_00100	CGUJ_00100	WSI_00025	--	CKC_04975	--	--
cluster152	CLIBASIA_03670	CGUJ_03670	--	--	--	--	--
cluster153	CLIBASIA_04320	CGUJ_04320	--	--	--	--	--
cluster154	CLIBASIA_03915	CGUJ_03915	--	--	--	--	--
cluster155	CLIBASIA_03665	CGUJ_03665	--	--	--	--	--
cluster156	CLIBASIA_04640	CGUJ_04640	--	--	--	--	--
cluster157	CLIBASIA_05640	--	WSI_05505	G293_02220	CKC_04045	--	--
cluster158	CLIBASIA_00915	--	WSI_00830	G293_01175	CKC_05580	--	--
cluster159	CLIBASIA_05560	--	WSI_05630	--	--	--	--
cluster160	--	CGUJ_04442	WSI_04275	--	--	--	--
cluster161	--	CGUJ_02850	WSI_02555	--	--	--	--
cluster162	--	CGUJ_03125	WSI_02295	--	--	--	--
cluster163	--	CGUJ_04296	WSI_04135	--	--	lam_750	--
cluster164	--	--	WSI_02240	G293_02050	--	--	--
cluster165	--	--	WSI_05590	G293_02310	--	lam_688	--
cluster166	--	--	--	G293_05315	CKC_03045	lam_734	--
cluster167	--	--	--	G293_01955	CKC_00700	--	--
cluster168	--	--	--	G293_01300	CKC_02510	--	--
cluster169	--	--	--	G293_03655	CKC_05635	--	--
cluster170	--	--	--	G293_05170	CKC_03320	--	--
cluster171	--	--	--	G293_01860	CKC_00605	--	--
cluster172	--	--	--	G293_00020	CKC_03795	--	--
cluster173	--	--	--	G293_04215	CKC_04505	--	--
cluster174	--	--	--	G293_04020	CKC_04680	--	--
cluster175	--	--	--	G293_05075	--	lam_521	--
cluster176	--	--	--	G293_03700	--	--	B488_10100
cluster177	--	--	--	--	CKC_03020	lam_729	--
cluster178	--	--	--	--	CKC_01655	lam_505	--
cluster179	--	--	--	--	CKC_01650	lam_504	--
cluster180	--	--	--	--	CKC_04545	--	B488_10030
cluster181	--	--	--	--	CKC_05015	--	B488_08500
cluster182	CLIBASIA_04585	--	--	--	--	--	--
cluster183	CLIBASIA_03120	--	--	--	--	--	--
cluster184	CLIBASIA_05570	--	--	--	--	--	--
cluster185	CLIBASIA_02845	--	--	--	--	--	--
cluster186	CLIBASIA_05520	--	--	--	--	--	--
cluster187	--	CGUJ_04291	--	--	--	--	--
cluster188	--	CGUJ_03895	--	--	--	--	--
cluster189	--	--	WSI_05010	--	--	--	--
cluster190	--	--	WSI_05375	--	--	--	--
cluster191	--	--	WSI_05635	--	--	--	--
cluster192	--	--	WSI_05440	--	--	--	--
cluster193	--	--	WSI_05435	--	--	--	--
cluster194	--	--	WSI_05005	--	--	--	--
cluster195	--	--	WSI_05400	--	--	--	--
cluster196	--	--	--	G293_05200	--	--	--
cluster197	--	--	--	G293_04690	--	--	--
cluster198	--	--	--	G293_02325	--	--	--
cluster199	--	--	--	G293_00240	--	--	--
cluster200	--	--	--	G293_04475	--	--	--
cluster201	--	--	--	G293_02040	--	--	--
cluster202	--	--	--	G293_03560	--	--	--
cluster203	--	--	--	G293_00365	--	--	--
cluster204	--	--	--	G293_04660	--	--	--
cluster205	--	--	--	G293_01250	--	--	--
cluster206	--	--	--	G293_00315	--	--	--
cluster207	--	--	--	G293_00060	--	--	--
cluster208	--	--	--	G293_00130	--	--	--
cluster209	--	--	--	G293_00135	--	--	--
cluster210	--	--	--	G293_00510	--	--	--
cluster211	--	--	--	G293_03495	--	--	--
cluster212	--	--	--	G293_00505	--	--	--
cluster213	--	--	--	G293_04420	--	--	--
cluster214	--	--	--	G293_00515	--	--	--
cluster215	--	--	--	G293_00500	--	--	--
cluster216	--	--	--	G293_01430	--	--	--
cluster217	--	--	--	G293_00320	--	--	--
cluster218	--	--	--	G293_02135	--	--	--
cluster219	--	--	--	G293_02405	--	--	--
cluster220	--	--	--	G293_00380	--	--	--
cluster221	--	--	--	G293_02000	--	--	--
cluster222	--	--	--	G293_04940	--	--	--
cluster223	--	--	--	G293_05185	--	--	--
cluster224	--	--	--	G293_04410	--	--	--
cluster225	--	--	--	G293_04950	--	--	--
cluster226	--	--	--	G293_00095	--	--	--
cluster227	--	--	--	G293_04910	--	--	--
cluster228	--	--	--	G293_00010	--	--	--
cluster229	--	--	--	G293_05035	--	--	--
cluster230	--	--	--	G293_04415	--	--	--
cluster231	--	--	--	G293_01125	--	--	--
cluster232	--	--	--	G293_04745	--	--	--
cluster233	--	--	--	G293_01215	--	--	--
cluster234	--	--	--	G293_04445	--	--	--
cluster235	--	--	--	G293_00575	--	--	--
cluster236	--	--	--	G293_02005	--	--	--
cluster237	--	--	--	G293_01245	--	--	--
cluster238	--	--	--	G293_01585	--	--	--
cluster239	--	--	--	G293_03845	--	--	--
cluster240	--	--	--	G293_04330	--	--	--
cluster241	--	--	--	G293_02895	--	--	--
cluster242	--	--	--	G293_01550	--	--	--
cluster243	--	--	--	G293_04440	--	--	--
cluster244	--	--	--	G293_00675	--	--	--
cluster245	--	--	--	G293_01565	--	--	--
cluster246	--	--	--	G293_04605	--	--	--
cluster247	--	--	--	G293_01965	--	--	--
cluster248	--	--	--	G293_03380	--	--	--
cluster249	--	--	--	G293_02550	--	--	--
cluster250	--	--	--	G293_00745	--	--	--
cluster251	--	--	--	G293_03790	--	--	--
cluster252	--	--	--	G293_02170	--	--	--
cluster253	--	--	--	--	CKC_00445	--	--
cluster254	--	--	--	--	CKC_03395	--	--
cluster255	--	--	--	--	CKC_04425	--	--
cluster256	--	--	--	--	CKC_03260	--	--
cluster257	--	--	--	--	CKC_00035	--	--
cluster258	--	--	--	--	CKC_00800	--	--
cluster259	--	--	--	--	CKC_03110	--	--
cluster260	--	--	--	--	CKC_03250	--	--
cluster261	--	--	--	--	CKC_01600	--	--
cluster262	--	--	--	--	CKC_03635	--	--
cluster263	--	--	--	--	CKC_00240	--	--
cluster264	--	--	--	--	CKC_04575	--	--
cluster265	--	--	--	--	CKC_03875	--	--
cluster266	--	--	--	--	CKC_03735	--	--
cluster267	--	--	--	--	CKC_02985	--	--
cluster268	--	--	--	--	CKC_04655	--	--
cluster269	--	--	--	--	CKC_00990	--	--
cluster270	--	--	--	--	CKC_03445	--	--
cluster271	--	--	--	--	CKC_00195	--	--
cluster272	--	--	--	--	CKC_03100	--	--
cluster273	--	--	--	--	CKC_04915	--	--
cluster274	--	--	--	--	CKC_00910	--	--
cluster275	--	--	--	--	CKC_00755	--	--
cluster276	--	--	--	--	CKC_01000	--	--
cluster277	--	--	--	--	CKC_04080	--	--
cluster278	--	--	--	--	CKC_04010	--	--
cluster279	--	--	--	--	CKC_04000	--	--
cluster280	--	--	--	--	CKC_01410	--	--
cluster281	--	--	--	--	CKC_00975	--	--
cluster282	--	--	--	--	CKC_02285	--	--
cluster283	--	--	--	--	CKC_05700	--	--
cluster284	--	--	--	--	CKC_04105	--	--
cluster285	--	--	--	--	CKC_04565	--	--
cluster286	--	--	--	--	CKC_03780	--	--
cluster287	--	--	--	--	CKC_03080	--	--
cluster288	--	--	--	--	CKC_05120	--	--
cluster289	--	--	--	--	CKC_04580	--	--
cluster290	--	--	--	--	CKC_03575	--	--
cluster291	--	--	--	--	CKC_02005	--	--
cluster292	--	--	--	--	CKC_02205	--	--
cluster293	--	--	--	--	CKC_02885	--	--
cluster294	--	--	--	--	CKC_00550	--	--
cluster295	--	--	--	--	CKC_00945	--	--
cluster296	--	--	--	--	CKC_02210	--	--
cluster297	--	--	--	--	CKC_03545	--	--
cluster298	--	--	--	--	CKC_05135	--	--
cluster299	--	--	--	--	CKC_01880	--	--
cluster300	--	--	--	--	CKC_02565	--	--
cluster301	--	--	--	--	CKC_03785	--	--
cluster302	--	--	--	--	CKC_04845	--	--
cluster303	--	--	--	--	CKC_04185	--	--
cluster304	--	--	--	--	CKC_00200	--	--
cluster305	--	--	--	--	CKC_02070	--	--
cluster306	--	--	--	--	CKC_03835	--	--
cluster307	--	--	--	--	CKC_01375	--	--
cluster308	--	--	--	--	CKC_04960	--	--
cluster309	--	--	--	--	CKC_00090	--	--
cluster310	--	--	--	--	CKC_05540	--	--
cluster311	--	--	--	--	CKC_03555	--	--
cluster312	--	--	--	--	CKC_02600	--	--
cluster313	--	--	--	--	CKC_05750	--	--
cluster314	--	--	--	--	CKC_02245	--	--
cluster315	--	--	--	--	CKC_04390	--	--
cluster316	--	--	--	--	CKC_02020	--	--
cluster317	--	--	--	--	CKC_00865	--	--
cluster318	--	--	--	--	CKC_03980	--	--
cluster319	--	--	--	--	CKC_05115	--	--
cluster320	--	--	--	--	CKC_03630	--	--
cluster321	--	--	--	--	CKC_03640	--	--
cluster322	--	--	--	--	CKC_01840	--	--
cluster323	--	--	--	--	CKC_04570	--	--
cluster324	--	--	--	--	CKC_04920	--	--
cluster325	--	--	--	--	CKC_00575	--	--
cluster326	--	--	--	--	CKC_03765	--	--
cluster327	--	--	--	--	CKC_03460	--	--
cluster328	--	--	--	--	CKC_02825	--	--
cluster329	--	--	--	--	CKC_03850	--	--
cluster330	--	--	--	--	CKC_02895	--	--
cluster331	--	--	--	--	CKC_02665	--	--
cluster332	--	--	--	--	CKC_04420	--	--
cluster333	--	--	--	--	--	lam_589	--
cluster334	--	--	--	--	--	lam_1018	--
cluster335	--	--	--	--	--	lam_679	--
cluster336	--	--	--	--	--	lam_644	--
cluster337	--	--	--	--	--	lam_647	--
cluster338	--	--	--	--	--	lam_438	--
cluster339	--	--	--	--	--	lam_231	--
cluster340	--	--	--	--	--	lam_188	--
cluster341	--	--	--	--	--	lam_373	--
cluster342	--	--	--	--	--	lam_199	--
cluster343	--	--	--	--	--	lam_159	--
cluster344	--	--	--	--	--	lam_507	--
cluster345	--	--	--	--	--	lam_054	--
cluster346	--	--	--	--	--	lam_851	--
cluster347	--	--	--	--	--	lam_968	--
cluster348	--	--	--	--	--	lam_775	--
cluster349	--	--	--	--	--	lam_678	--
cluster350	--	--	--	--	--	lam_387	--
cluster351	--	--	--	--	--	lam_681	--
cluster352	--	--	--	--	--	lam_556	--
cluster353	--	--	--	--	--	lam_384	--
cluster354	--	--	--	--	--	lam_849	--
cluster355	--	--	--	--	--	lam_797	--
cluster356	--	--	--	--	--	lam_253	--
cluster357	--	--	--	--	--	lam_901	--
cluster358	--	--	--	--	--	lam_236	--
cluster359	--	--	--	--	--	lam_417	--
cluster360	--	--	--	--	--	lam_969	--
cluster361	--	--	--	--	--	lam_959	--
cluster362	--	--	--	--	--	lam_695	--
cluster363	--	--	--	--	--	lam_158	--
cluster364	--	--	--	--	--	lam_355	--
cluster365	--	--	--	--	--	lam_487	--
cluster366	--	--	--	--	--	lam_745	--
cluster367	--	--	--	--	--	lam_687	--
cluster368	--	--	--	--	--	lam_696	--
cluster369	--	--	--	--	--	lam_660	--
cluster370	--	--	--	--	--	lam_212	--
cluster371	--	--	--	--	--	lam_707	--
cluster372	--	--	--	--	--	lam_282	--
cluster373	--	--	--	--	--	lam_601	--
cluster374	--	--	--	--	--	lam_967	--
cluster375	--	--	--	--	--	lam_065	--
cluster376	--	--	--	--	--	lam_668	--
cluster377	--	--	--	--	--	lam_227	--
cluster378	--	--	--	--	--	lam_977	--
cluster379	--	--	--	--	--	lam_600	--
cluster380	--	--	--	--	--	lam_489	--
cluster381	--	--	--	--	--	lam_798	--
cluster382	--	--	--	--	--	lam_462	--
cluster383	--	--	--	--	--	lam_607	--
cluster384	--	--	--	--	--	lam_219	--
cluster385	--	--	--	--	--	lam_501	--
cluster386	--	--	--	--	--	lam_840	--
cluster387	--	--	--	--	--	lam_883	--
cluster388	--	--	--	--	--	lam_433	--
cluster389	--	--	--	--	--	lam_703	--
cluster390	--	--	--	--	--	lam_224	--
cluster391	--	--	--	--	--	lam_725	--
cluster392	--	--	--	--	--	lam_524	--
cluster393	--	--	--	--	--	lam_536	--
cluster394	--	--	--	--	--	lam_401	--
cluster395	--	--	--	--	--	lam_342	--
cluster396	--	--	--	--	--	lam_786	--
cluster397	--	--	--	--	--	lam_653	--
cluster398	--	--	--	--	--	lam_049	--
cluster399	--	--	--	--	--	lam_834	--
cluster400	--	--	--	--	--	lam_638	--
cluster401	--	--	--	--	--	lam_362	--
cluster402	--	--	--	--	--	lam_737	--
cluster403	--	--	--	--	--	lam_554	--
cluster404	--	--	--	--	--	lam_298	--
cluster405	--	--	--	--	--	lam_299	--
cluster406	--	--	--	--	--	lam_371	--
cluster407	--	--	--	--	--	lam_663	--
cluster408	--	--	--	--	--	lam_372	--
cluster409	--	--	--	--	--	lam_481	--
cluster410	--	--	--	--	--	lam_721	--
cluster411	--	--	--	--	--	lam_225	--
cluster412	--	--	--	--	--	--	B488_09290
cluster413	--	--	--	--	--	--	B488_03100
cluster414	--	--	--	--	--	--	B488_07510
cluster415	--	--	--	--	--	--	B488_12930
cluster416	--	--	--	--	--	--	B488_12000
cluster417	--	--	--	--	--	--	B488_02100
cluster418	--	--	--	--	--	--	B488_00620
cluster419	--	--	--	--	--	--	B488_09880
cluster420	--	--	--	--	--	--	B488_03250
cluster421	--	--	--	--	--	--	B488_00730
cluster422	--	--	--	--	--	--	B488_01260
cluster423	--	--	--	--	--	--	B488_04360
cluster424	--	--	--	--	--	--	B488_08040
cluster425	--	--	--	--	--	--	B488_13210
cluster426	--	--	--	--	--	--	B488_05570
cluster427	--	--	--	--	--	--	B488_09210
cluster428	--	--	--	--	--	--	B488_00060
cluster429	--	--	--	--	--	--	B488_03000
cluster430	--	--	--	--	--	--	B488_03900
cluster431	--	--	--	--	--	--	B488_03820
cluster432	--	--	--	--	--	--	B488_05560
cluster433	--	--	--	--	--	--	B488_06090
cluster434	--	--	--	--	--	--	B488_11140
cluster435	--	--	--	--	--	--	B488_02940
cluster436	--	--	--	--	--	--	B488_12980
cluster437	--	--	--	--	--	--	B488_03300
cluster438	--	--	--	--	--	--	B488_03880
cluster439	--	--	--	--	--	--	B488_03610
cluster440	--	--	--	--	--	--	B488_12510
cluster441	--	--	--	--	--	--	B488_13380
cluster442	--	--	--	--	--	--	B488_13340
cluster443	--	--	--	--	--	--	B488_10470
cluster444	--	--	--	--	--	--	B488_05380
cluster445	--	--	--	--	--	--	B488_06190
cluster446	--	--	--	--	--	--	B488_13010
cluster447	--	--	--	--	--	--	B488_01600
cluster448	--	--	--	--	--	--	B488_05810
cluster449	--	--	--	--	--	--	B488_07720
cluster450	--	--	--	--	--	--	B488_12380
cluster451	--	--	--	--	--	--	B488_00510
cluster452	--	--	--	--	--	--	B488_13390
cluster453	--	--	--	--	--	--	B488_12640
cluster454	--	--	--	--	--	--	B488_04870
cluster455	--	--	--	--	--	--	B488_02930
cluster456	--	--	--	--	--	--	B488_10240
cluster457	--	--	--	--	--	--	B488_03510
cluster458	--	--	--	--	--	--	B488_00320
cluster459	--	--	--	--	--	--	B488_10790
cluster460	--	--	--	--	--	--	B488_05620
cluster461	--	--	--	--	--	--	B488_05220
cluster462	--	--	--	--	--	--	B488_03320
cluster463	--	--	--	--	--	--	B488_08360
cluster464	--	--	--	--	--	--	B488_09860
cluster465	--	--	--	--	--	--	B488_07110
cluster466	--	--	--	--	--	--	B488_11360
cluster467	--	--	--	--	--	--	B488_08240
cluster468	--	--	--	--	--	--	B488_07530
cluster469	--	--	--	--	--	--	B488_05160
cluster470	--	--	--	--	--	--	B488_08990
cluster471	--	--	--	--	--	--	B488_07130
cluster472	--	--	--	--	--	--	B488_07960
cluster473	--	--	--	--	--	--	B488_00160
cluster474	--	--	--	--	--	--	B488_00270
cluster475	--	--	--	--	--	--	B488_03060
cluster476	--	--	--	--	--	--	B488_08170
cluster477	--	--	--	--	--	--	B488_00150
cluster478	--	--	--	--	--	--	B488_00220
cluster479	--	--	--	--	--	--	B488_08270
cluster480	--	--	--	--	--	--	B488_12270
cluster481	--	--	--	--	--	--	B488_11830
cluster482	--	--	--	--	--	--	B488_12500
cluster483	--	--	--	--	--	--	B488_10560
cluster484	--	--	--	--	--	--	B488_03560
cluster485	--	--	--	--	--	--	B488_07490
cluster486	--	--	--	--	--	--	B488_06100
cluster487	--	--	--	--	--	--	B488_01320
cluster488	--	--	--	--	--	--	B488_09220
cluster489	--	--	--	--	--	--	B488_11240
cluster490	--	--	--	--	--	--	B488_13140
cluster491	--	--	--	--	--	--	B488_00650
cluster492	--	--	--	--	--	--	B488_06750
cluster493	--	--	--	--	--	--	B488_00670
cluster494	--	--	--	--	--	--	B488_09380
cluster495	--	--	--	--	--	--	B488_03410
cluster496	--	--	--	--	--	--	B488_09670
cluster497	--	--	--	--	--	--	B488_12260
cluster498	--	--	--	--	--	--	B488_01880
cluster499	--	--	--	--	--	--	B488_04390
cluster500	--	--	--	--	--	--	B488_02860
cluster501	--	--	--	--	--	--	B488_11630
cluster502	--	--	--	--	--	--	B488_02500
cluster503	--	--	--	--	--	--	B488_05710
cluster504	--	--	--	--	--	--	B488_01210
cluster505	--	--	--	--	--	--	B488_00450
cluster506	--	--	--	--	--	--	B488_03490
cluster507	--	--	--	--	--	--	B488_08340
cluster508	--	--	--	--	--	--	B488_06670
cluster509	--	--	--	--	--	--	B488_13310
cluster510	--	--	--	--	--	--	B488_05470
cluster511	--	--	--	--	--	--	B488_03480
cluster512	--	--	--	--	--	--	B488_09500
cluster513	--	--	--	--	--	--	B488_01410
cluster514	--	--	--	--	--	--	B488_06030
cluster515	--	--	--	--	--	--	B488_00950
cluster516	--	--	--	--	--	--	B488_12530
cluster517	--	--	--	--	--	--	B488_11420
cluster518	--	--	--	--	--	--	B488_04540
cluster519	--	--	--	--	--	--	B488_12470
cluster520	--	--	--	--	--	--	B488_03380
cluster521	--	--	--	--	--	--	B488_11510
cluster522	--	--	--	--	--	--	B488_01430
cluster523	--	--	--	--	--	--	B488_01460
cluster524	--	--	--	--	--	--	B488_05720
cluster525	--	--	--	--	--	--	B488_05850
cluster526	--	--	--	--	--	--	B488_01950
cluster527	--	--	--	--	--	--	B488_08310
cluster528	--	--	--	--	--	--	B488_03190
cluster529	--	--	--	--	--	--	B488_12890
cluster530	--	--	--	--	--	--	B488_01970
cluster531	--	--	--	--	--	--	B488_03370
cluster532	--	--	--	--	--	--	B488_12860
cluster533	--	--	--	--	--	--	B488_07290
cluster534	--	--	--	--	--	--	B488_02040
cluster535	--	--	--	--	--	--	B488_11280
cluster536	--	--	--	--	--	--	B488_11090
cluster537	--	--	--	--	--	--	B488_00120
cluster538	--	--	--	--	--	--	B488_09460
cluster539	--	--	--	--	--	--	B488_04780
cluster540	--	--	--	--	--	--	B488_07600
cluster541	--	--	--	--	--	--	B488_12850
cluster542	--	--	--	--	--	--	B488_12400
cluster543	--	--	--	--	--	--	B488_10350
cluster544	--	--	--	--	--	--	B488_10600
cluster545	--	--	--	--	--	--	B488_05280
cluster546	--	--	--	--	--	--	B488_07210
cluster547	--	--	--	--	--	--	B488_11820
cluster548	--	--	--	--	--	--	B488_05990
cluster549	--	--	--	--	--	--	B488_04930
cluster550	--	--	--	--	--	--	B488_02900
cluster551	--	--	--	--	--	--	B488_04620
cluster552	--	--	--	--	--	--	B488_08230
cluster553	--	--	--	--	--	--	B488_00700
cluster554	--	--	--	--	--	--	B488_00880
cluster555	--	--	--	--	--	--	B488_00560
cluster556	--	--	--	--	--	--	B488_03950
cluster557	--	--	--	--	--	--	B488_04400
cluster558	--	--	--	--	--	--	B488_12290
cluster559	--	--	--	--	--	--	B488_10370
cluster560	--	--	--	--	--	--	B488_05420
cluster561	--	--	--	--	--	--	B488_09300
cluster562	--	--	--	--	--	--	B488_10490
cluster563	--	--	--	--	--	--	B488_11130
cluster564	--	--	--	--	--	--	B488_06070
cluster565	--	--	--	--	--	--	B488_12830
cluster566	--	--	--	--	--	--	B488_05400
cluster567	--	--	--	--	--	--	B488_05600
cluster568	--	--	--	--	--	--	B488_03970
cluster569	--	--	--	--	--	--	B488_11440
cluster570	--	--	--	--	--	--	B488_11840
cluster571	--	--	--	--	--	--	B488_11080
cluster572	--	--	--	--	--	--	B488_03220
cluster573	--	--	--	--	--	--	B488_10900
cluster574	--	--	--	--	--	--	B488_06580
cluster575	--	--	--	--	--	--	B488_06480
cluster576	--	--	--	--	--	--	B488_00090
cluster577	--	--	--	--	--	--	B488_01050
cluster578	--	--	--	--	--	--	B488_07470
cluster579	--	--	--	--	--	--	B488_02080
cluster580	--	--	--	--	--	--	B488_07380
cluster581	--	--	--	--	--	--	B488_08930
cluster582	--	--	--	--	--	--	B488_02350
cluster583	--	--	--	--	--	--	B488_01520
cluster584	--	--	--	--	--	--	B488_07930
cluster585	--	--	--	--	--	--	B488_02520
cluster586	--	--	--	--	--	--	B488_02160
cluster587	--	--	--	--	--	--	B488_10060
cluster588	--	--	--	--	--	--	B488_10140
cluster589	--	--	--	--	--	--	B488_05860
cluster590	--	--	--	--	--	--	B488_02150
cluster591	--	--	--	--	--	--	B488_02410
cluster592	--	--	--	--	--	--	B488_10390
cluster593	--	--	--	--	--	--	B488_02400
cluster594	--	--	--	--	--	--	B488_07710
cluster595	--	--	--	--	--	--	B488_00800
cluster596	--	--	--	--	--	--	B488_11870

## Sheet: Table S8
		Table S8. Common homologues of putative extracytoplasmic proteins between 3 different Las species (Las_psy62, Las_ishi-1 and Las_gxpsy)*
		Locus Tag	Protein Annotation
		CLIBASIA_04995	murG; N-acetylglucosaminyl transferase (EC:2.4.1.227)
		CLIBASIA_03070*	putative pilus assembly protein
		CLIBASIA_02925	D-alanyl-D-alanine carboxypeptidase 1 penicillin-binding protein
		CLIBASIA_01810	DSBA oxidoreductase
		CLIBASIA_03965	ABC transporter membrane spanning protein (branched chain amino acid)
		CLIBASIA_02090	flagellin domain-containing protein
		CLIBASIA_00615	small subunit ribosomal protein S11
		CLIBASIA_04145*	nodT; nodulation protein (outer membrane efflux protein)
		CLIBASIA_01605	hypothetical protein
		CLIBASIA_02240*	tbpA; thiamine transporter substrate binding subunit
		CLIBASIA_02145*	hypothetical protein
		CLIBASIA_03530	hypothetical protein
		CLIBASIA_03295	hypothetical protein
		CLIBASIA_02225	hypothetical protein
		CLIBASIA_04095	rfbB; dTDP-glucose 4,6-dehydratase
		CLIBASIA_04260*	OmpA/MotB
		CLIBASIA_04520*	hypothetical protein
		CLIBASIA_00755*	small subunit ribosomal protein S12
		CLIBASIA_01840	putative inner membrane protein translocase component YidC
		CLIBASIA_03080*	peptidase A24A prepilin type IV
		CLIBASIA_02935*	serine protease DO-like protease
		CLIBASIA_03160*	OstA family protein
		CLIBASIA_02075	chemotaxis protein
		CLIBASIA_04115	potassium-efflux system protein
		CLIBASIA_02470*	hypothetical protein
		CLIBASIA_05115*	hypothetical protein
		CLIBASIA_03420	putative peptidoglycan lipid II flippase
		CLIBASIA_01330*	flgB; flagellar basal body rod protein FlgB
		CLIBASIA_05485*	hypothetical protein
		CLIBASIA_03885*	hypothetical protein
		CLIBASIA_00235*	ATP-dependent Clp protease adaptor protein ClpS
		CLIBASIA_05315*	hypothetical protein
		CLIBASIA_05050	von Willebrand factor type A
		CLIBASIA_00470*	hypothetical protein
		CLIBASIA_02275	hypothetical protein
		CLIBASIA_04515*	hypothetical protein
		CLIBASIA_00185*	hypothetical protein
		CLIBASIA_04330*	hypothetical protein
		CLIBASIA_02250*	extracellular solute-binding protein
		CLIBASIA_00530*	hypothetical protein
		CLIBASIA_00420*	outer membrane lipoprotein
		CLIBASIA_01620	carbamoyl-phosphate synthase large subunit [EC:6.3.5.5]
		CLIBASIA_01235	Na+:H+ antiporter, NhaA family
		CLIBASIA_01000	hypothetical protein
		CLIBASIA_00525*	hypothetical protein
		CLIBASIA_05160	hypothetical protein
		CLIBASIA_04025*	hypothetical protein
		CLIBASIA_04900*	hypothetical protein
		CLIBASIA_00965*	putative membrane-bound lytic murein transglycosylase signal peptide protein
		CLIBASIA_04035*	hypothetical protein
		CLIBASIA_03090	hypothetical protein
		CLIBASIA_03695*	hypothetical protein
		CLIBASIA_04055*	hypothetical protein
		CLIBASIA_05380	ascorbate-specific PTS system enzyme IIC/IIB
		CLIBASIA_04405	hypothetical protein
		CLIBASIA_04865	hypothetical protein
		CLIBASIA_03975	hypothetical protein
		CLIBASIA_04245	hypothetical protein
		CLIBASIA_05460	hypothetical protein
		CLIBASIA_00995*	outer membrane protein
		CLIBASIA_05475	hypothetical protein
		CLIBASIA_04250*	hypothetical protein
		CLIBASIA_05150*	outer membrane immunogenic protein
		CLIBASIA_04040*	hypothetical protein
		CLIBASIA_04410*	hypothetical protein
		CLIBASIA_03470	LPS-assembly lipoprotein
		CLIBASIA_02790	putative cell division protein
		CLIBASIA_04540	hypothetical protein
		CLIBASIA_04030*	hypothetical protein
		CLIBASIA_03170*	protease IV
		CLIBASIA_04425	hypothetical protein
		CLIBASIA_00055	guanylate kinase
		CLIBASIA_02305*	hypothetical protein
		CLIBASIA_04970	hypothetical protein
		CLIBASIA_05320*	hypothetical protein
		CLIBASIA_00880	hypothetical protein
		CLIBASIA_05480*	hypothetical protein
		CLIBASIA_05425	cell division protein FtsQ
		CLIBASIA_02895	hypothetical protein
		CLIBASIA_04530*	hypothetical protein
		CLIBASIA_04580*	hypothetical protein
		CLIBASIA_03510*	putative membrane protein
		CLIBASIA_03085*	hypothetical protein
		CLIBASIA_02425*	outer membrane immunogenic protein
		CLIBASIA_03230*	hypothetical protein
		CLIBASIA_03110*	hypothetical protein
		CLIBASIA_04560*	hypothetical protein
		CLIBASIA_00520	hypothetical protein
		CLIBASIA_05330	hypothetical protein
		CLIBASIA_04690	hypothetical protein
		CLIBASIA_04265	hypothetical protein
		CLIBASIA_01115	hypothetical protein
		CLIBASIA_00460*	hypothetical protein
		CLIBASIA_02215*	hypothetical protein
		CLIBASIA_01100*	membrane protein required for colicin V production
		CLIBASIA_04340	MFS transporter, DHA1 family, bicyclomycin/chloramphenicol resistance protein
		CLIBASIA_02960	phosphate transport system permease protein
		CLIBASIA_03445	possible lolA type protein
		CLIBASIA_03075*	pilus assembly protein CpaB
		CLIBASIA_00195*	myo-inositol-1(or 4)-monophosphatase
		CLIBASIA_00405	preprotein translocase subunit SecG
		CLIBASIA_01400	LPS-assembly protein
		CLIBASIA_00255	salicylate hydroxylase
		CLIBASIA_03735*	NADH-quinone oxidoreductase subunit A
		CLIBASIA_04735*	outer membrane lipoprotein omp19
		CLIBASIA_00100*	cholesterol transport system auxiliary component
		* Proteins which are PhoA positive

## Sheet: Table S9
Table S9. Primers for the amplification and cloning of putative Las signal peptide containing extracytoplasmic proteins for PhoA assay
Target	Forward Primer ID	Forward primer sequence	Reverse Primer ID	Reverse primer sequence
CLIBASIA_00070	CL_135_F	CACGAGCTCATGTTTCAAAATAAGAATT	CL_135_R	CACTTCGAAGCTATCGACCACAGTAATTG
CLIBASIA_00100	CL_8230_F	CACGAGCTCATGGATAAGAAATTAAAC	CL_8230_R	CACCAATTGATTGTCACTTAAAGGAAG
CLIBASIA_00215	CL_160_F	CACGAGCTCATGACCATTTCCTTCTCATC	CL_160_R	CACTTCGAATGTGTTGTGTTGTCCATTT
CLIBASIA_00235	CL_164_F	CACGAGCTCATGTATCTTTTTGACGATGG	CL_164_R	CACCAATTGCTTCTGTTCCATAATACAC
CLIBASIA_00265	CL_170_F	CACGAGCTCATGTATAAAGATTTTTTTG	CL_170_R	CACCAATTGACGAATAGGCGGAGCATAC
CLIBASIA_00420	CL_199_F	CACGAGCTCATGCAAGCTCGGTGCTTTTT	CL_199_R	CACCAATTGTTTATAAAATATGATTGACG
CLIBASIA_00460	CL_207_F	CACACTAGTATGCGTCATTTGATTTTAA	CL_207_R	CACCAATTGTTTTTTATCTTCTTCAAAT
CLIBASIA_00470	CL_209_F	CACGAGCTCATGTATACCAAAAGTTTG	CL_209_R	CACCAATTGTTGGTAGCGCCTTTCTC
CLIBASIA_00525	CL_220_F	CACGAGCTCATGAAAAAAACACAATTAC	CL_220_R	CACCAATTGCTCTTTCTCATTTTGCTC
CLIBASIA_00530	CL_221_F	CACGAGCTCATGCGCTTTAAAACAAAAC	CL_221_R	CACCAATTGTTGTTCAAGGGTTGTGG
CLIBASIA_00555	CL_226_F	CACGAGCTCATGGGTTTTAAATGTGG	CL_226_R	CACCAATTGTACGTTAAAACGAAAATGC
CLIBASIA_00660	CL_247_F	CACGAGCTCATGAGTTGTTTAGGGGAC	CL_247_R	CACTTCGAAAAACACAGAGCACAAAAC
CLIBASIA_00755	CL_266_F	CACGAGCTCATGCCTACTGTTAATCAGC	CL_266_R	CACCAATTGTTTGGGACGCTCAGCCCC
CLIBASIA_00830	CL_281_F	CACGAGCTCTTGAAGGCGTTAGGGATAA	CL_281_R	CACCAATTGTTTGACTACATTTCCATAGG
CLIBASIA_00835	CL_282_F	CACGAGCTCATGTCTTTTGATTGGGAT	CL_282_R	CACACTAGTAAATTTCCAATCCCGCGC
CLIBASIA_00880	CL_291_F	CACGAGCTCATGTCAAAAACAAAACAC	CL_291_R	CACCAATTGCCGTTGTTTAGGAAGAAG
CLIBASIA_00965	CL_308_F	CACGAGCTCGTGTCTTTTAAAAAATAC	CL_308_R	CACTTCGAATGTATCGTATCCTTTTCC
CLIBASIA_00995	CL_314_F	CACGAGCTCATGGGATTAAAAAAATTT	CL_314_R	CACCAATTGGAAAGATTTCTTTAAACCAA
CLIBASIA_01000	CL_315_F	CACGAGCTCATGCGTTCAATATGGGAG	CL_315_R	CACCAATTGTTTGCCCAAAAAATATAAA
CLIBASIA_01020	CL_319_F	CACGAGCTCATGCCTAAGATGAAAACG	CL_319_R	CACCAATTGAATACCATTAGGCAGATAA
CLIBASIA_01100	CL_335_F	CACGAGCTCATGGGAATAACATATTTTG	CL_335_R	CACCAATTGTTGAACGATTGATTGTAAGC
CLIBASIA_01135	CL_342_F	CACGAGCTCATGTATAAAATATTAGCTG	CL_342_R	CACCAATTGATTATTCATAAATCTCTCTAG
CLIBASIA_01165	CL_348_F	CACGAGCTCGTGCCTGTATCTTCTTTTGA	CL_348_R	CACCAATTGCAATTCCTGTAAACACAAAT
CLIBASIA_01175	CL_350_F	CACGAGCTCATGGTTGGATATTTAAAG	CL_350_R	CACTTCGAAGTCAGAATCTATAGGATGAT
CLIBASIA_01230	CL_361_F	CACGAGCTCATGGCTGTCCCTAAGAGAA	CL_361_R	CACCAATTGTTCTTTTGTCTTCAAAACG
CLIBASIA_01235	CL_4465_F	CACGAGCTCTTGACCAAAAATAAATTCTTC	CL_4465_F	CACTTCGAATTTTTTACGCAATGGGAT
CLIBASIA_01285	CL_372_F	CACGAGCTCATGATTAGATACTGTTTTT	CL_372_R	CACCAATTGATAAAAGATTTCACTAGATT
CLIBASIA_01295	CL_374_F	CACGAGCTCATGTATCGCTATTCGTTC	CL_374_R	CACCAATTGGAGTGGGGAAAGATTCTCAA
CLIBASIA_01300	CL_375_F	CACGAGCTCATGATACTTCTGCCGATTA	CL_375_R	CACCAATTGCGAAGATCTTTTTAATTTC
CLIBASIA_01330	CL_381_F	CACGAGCTCATGCAGCCGATTACATTTT	CL_381_R	CACCAATTGTCCCCTTACCACATGCATC
CLIBASIA_01600	CL_3435_F	CACGAGCTCATGAGACAATTTCTGGTAAT	CL_435_R	CACCAATTGTTTTTTTGTTATTTTGTTTT
CLIBASIA_01640	CL_443_F	CACGAGCTCATGCTTCGTAGTTTTTTGA	CL_443_R	CACCAATTGTCTCCTATCTTGTGCAGGC
CLIBASIA_01765	CL_468_F	CACGAGCTCGTGCTGTTAAGCAATTCTT	CL_468_R	CACTTCGAAGGTATTTTTAACGAGAGGG
CLIBASIA_01840	CL_483_F	CACGAGCTCATGGAAAGAAATTGGAACTA	CL_483_R	CACCAATTGTTGAGAATTATAGTTTTTCG
CLIBASIA_01895	CL_492_F	CACGAGCTCATGACGATTGACAATGAGAG	CL_492_R	CACCAATTGATGCTTATTTGCAGCTCCCC
CLIBASIA_03510	CL_811_F	CACGAGCTCATGAAATTTTTCCTTTCGG	CL_811_R	CACCAATTGAAAAGGTTTTATAACGGAT
CLIBASIA_03450	CL_799_F	CACGAGCTCATGTCTGAAAATATGTCTT	CL_799_R	CACCAATTGTTCATGACATTCTTCCATAG
CLIBASIA_03445	CL_798_F	CACGAGCTCATGGCATTTTTGTTGTATA	CL_798_R	CACCAATTGATTTATATTGTGGATCTTATC
CLIBASIA_03420	CL_793_F	CACCATATGATGAAGATTATTCGAAAC	CL_793_R	CACACTAGTTTTTCGAATCATTTGTTGCAAT
CLIBASIA_03230	CL_759_F	CACGAGCTCATGAACTTCAGAATAGCGATG	CL_759_R	CACCAATTGGGGACATAAACCCTTTGACG
CLIBASIA_03170	CL_747_F	CACGAGCTCATGGAATTTGTATTAAAAA	CL_747_R	CACCAATTGAGGGTTCCACACTGCCCAT
CLIBASIA_03145	CL_742_F	CACGAGCTCATGAAAAAGAACGTTTTAA	CL_742_R	CACCAATTGTTGATTAATGAGCTTTTCATC
CLIBASIA_03120	CL_737_F	CACGAGCTCATGGCACGCACTCAGATCGC	CL_737_R	CACCAATTGCGATGCAAAGGAGGTAAAGGC
CLIBASIA_03090	CL_4484_F	CACGAGCTCATGCAACGACTTATCGAG	CL_4484_R	CACCAATTGTTTGACCAATGCTATTGG
CLIBASIA_03085	CL_730_F	CACGAGCTCATGAAAATGAATATTATAA	CL_730_R	CACCAATTGCGAGCTTTTATTTGGCTTAAC
CLIBASIA_03080	CL_729_F	CACGAGCTCATGAAAGAGAGTAAAATGG	CL_729_R	CACCAATTGCGCAGAAAGGCCCATTAAAG
CLIBASIA_03075	CL_728_F	CACGAGCTCATGAAATTAACTCGACTGA	CL_728_R	CACCAATTGTGATATTCCCTCTCCATCC
CLIBASIA_03070	CL_727_F	CACGAGCTCATGAGGTATTTGCAACGCAC	CL_727_R	CACCTGCAGTTTATAAATAAAACCAATTGC
CLIBASIA_03020	CL_717_F	CACGAGCTCGTGAAAAATTTTTTAATAA	CL_717_R	CACTTCGAAAGAACAGTTCTTAGCTATTG
CLIBASIA_02960	CL_705_F	CACGAGCTCATGAAATCGTTTTCTATCA	CL_705_R	CACACTAGTCCAACGCTTTTTAAAGCGA
CLIBASIA_02935	CL_700_F	CACGAGCTCATGTTTAAAAGACAGATTT	CL_700_R	CACCAATTGTTTGTCAATTTTTAGAGAA
CLIBASIA_02925	CL_698_F	CACGAGCTCATGTTACAACAAAAAATTC	CL_698_R	CACCAATTGTTGAGTGGAGTGTGCTTTTG
CLIBASIA_02865	CL_4488_F	CACGAGCTCATGAGTACAATCATAGGGT	CL_4488_R	CACCAATTGAGATGCTTTCTTATTATG
CLIBASIA_02845	CL_682_F	CACGAGCTCATGAGATCAACTATTTTAT	CL_682_R	CACCAATTGCTGACAGTGTAGGCGTGGTT
CLIBASIA_02790	CL_671_F	CACGAGCTCATGTGGACGAAATATTATAAG	CL_671_R	CACCAATTGAAAATCAGAATAGAACAAA
CLIBASIA_02610	CL_635_F	CACGAGCTCATGTATTTTATTACCATTAT	CL_635_R	CACCAATTGCGGAACATTTCCTATAACTC
CLIBASIA_02470	CL_607_F	CACGAGCTCATGTGTAGAAAAATTATC	CL_607_R	CACCAATTGATTATTTATAAATGGGCAG
CLIBASIA_02425	CL_598_F	CACGAGCTCATGCAAAAACTTTTTTTAGC	CL_598_R	CACCAATTGAAACTTCATTCCTACACCC
CLIBASIA_02395	CL_592_F	CACGAGCTCGTGATTATTTTATTTTGCCC	CL_592_R	CACCAATTGAGCTCTTTCTTTTTTATTA
CLIBASIA_02340	CL_581_F	CACGAGCTCATGTATGGTTTTAATTTTTG	CL581_R	CACCAATTGAAAAAGCATTAAATTCCAT
CLIBASIA_02275	CL_568_F	CACGAGCTCATGATTCAAATTTATTCTCC	CL_568_R	CACCAATTGTTTGACAAAAGATCCCCTCAG
CLIBASIA_02250	CL_563_F	CACGAGCTCATGTTTAAACGTACAATAT	CL_563_R	CACCAATTGTCGCTTGTATTTGGTCAATA
CLIBASIA_02225	CL_558_F	CACGAGCTCGTGAGTATCGATTTAAACC	CL_558_R	CACCAATTGTGAAGAAGGGGACGATAAT
CLIBASIA_02215	CL_556_F	CACGAGCTCATGAGAGCTAAAACATTAC	CL_556_R	CACCAATTGGTAATCCGATACTTTCTCCC
CLIBASIA_02175	CL_548_F	CACGAGCTCGTGTCTTTGAGATTTTTTA	CL_548_R	CACACTAGTATCCATAAACCCTACCC
CLIBASIA_02160	CL_545_F	CACGAGCTCATGATAGCACTGTGTTTAA	CL_545_R	CACCAATTGCTGAACACTCTTAGTGTCTTC
CLIBASIA_02145	CL_542_F	CACGAGCTCTTGAAGTACCGAGTTTTAT	CL_542_R	CACCAATTGTTTGCTGATCTGAACGTCAT
CLIBASIA_02120	CL_537_F	CACGAGCTCATGTTACGTTATTTTATATG	CL_537_R	CACCAATTGAAATAAAGTATCCACAATT
CLIBASIA_02110	CL_535_F	CACGAGCTCATGTTTGATTTAACAGGT	CL_535_R	CACCAATTGAATCATTGCCATACCACCA
CLIBASIA_02075	CL_528_F	CACGAGCTCATGAATCAAAAATATCTCA	CL_528_R	CACTTCGAATCTCGCTTCTGCAAGCAAA
CLIBASIA_03615	CL_830_F	CACGAGCTCATGACGATTGACAATGAGAG	CL_830_R	CACCAATTGATGCTTATTTGCAGCTCCCC
CLIBASIA_03680	CL_841_F	CACGTCGACATGATTGGAAAAATGAATTAC	CL_841_R	CACCAATTGATATTGCCGTTTTTTCCCAAG
CLIBASIA_03685	CL_842_F	CACGAGCTCATGAATCATTTTGATGTGAT	CL_842_R	CACTTCGAATAAATCGCGTAAAAAAAGCG
CLIBASIA_03695	CL_844_F	CACGAGCTCATGTTTTTGCGTTCTGCCTG	CL_844_R	CACCAATTGGAAGCTATAATATTGGGTAG
CLIBASIA_03735	CL_852_F	CACGAGCTCATGAGTGATCTTTTAACTTC	CL_852_R	CACCAATTGATCCCATTCTAAGGCTCCT
CLIBASIA_03775	CL_860_F	CACGAGCTCATGTCTTCCTTTATAGAGGA	CL_860_R	CACACTAGTCCTAATTAGCGTATAAA
CLIBASIA_03885	CL_880_F	CACGAGCTCATGACGATTGACAATGAGAG	CL_880_R	CACCAATTGATGCTTATTTGCAGCTCCCC
CLIBASIA_03915	CL_886_F	CACGAGCTCATGAATGCCAAGGGATTAA	CL_886_R	CACCAATTGTTGTTCCTTTATTGCTATTT
CLIBASIA_03965	CL_896_F	CACGAGCTCATGTCAATATTTTCCCTAAG	CL_896_R	CACCAATTGCCTTTCTAAGAAATTTGAAGG
CLIBASIA_03975	CL_898_F	CACGAGCTCATGATAAAAATCAAAAAACC	CL_898_R	CACTTCGAATGTCGCATTCATTGGCTGTTC
CLIBASIA_04025	CL_906_F	CACGAGCTCATGACAATATCAAAAAATC	CL_906_R	CACCAATTGTCTTTCCCATTCTCTAACG
CLIBASIA_04030	CL_907_F	CACGAGCTCATGAAATTACTTTTTTCC	CL_907_R	CACCAATTGGGCTCCTTCTTTTTTATCC
CLIBASIA_04040	CL_909_F	CACGAGCTCATGAAAAGATTGAAATATC	CL_909_R	CACCAATTGATCCTCTTTTGTGTTTTCTGC
CLIBASIA_04065	CL_914_F	CACGAGCTCATGTTTCAAAATAAGAATT	CL_914_R	CACTTCGAAGCTATCGACCACAGTAATTG
CLIBASIA_04140	CL-4140F	CACGAGCTCATGTTTCAAAATAAGAATT	CL4140R	CACTTCGAAGCTATCGACCACAGTAATTG
CLIBASIA_04170	CL_935_F	CACGAGCTCTTGAAAAGGTTTTCTTGTG	CL_935_R	CACCAATTGAAATCGGGAAGGTATTGGAA
CLIBASIA_04250	CL_951_F	CACGAGCTCATGAATACAAGAATAATAGG	CL_951_R	CACCAATTGTCTTCTGGATTGATTTTTACC
CLIBASIA_04260	CL_953_F	CACCTGCAGGTGATAAAAGAATTAGGTTTG	CL_953_R	CACCAATTGTTTTTTGATATTTCCTCTCGG
CLIBASIA_04265	CL_954_F	CACCTGCAGTTGCTTAGACGTGTATTAA	CL_954_R	CACACTAGTCAAAATCATTTTATCTCC
CLIBASIA_04290	CL_959_F	CACGAGCTCATGAGTAATAAGTCTTGTA	CL_959_R	CACCAATTGATATTCTTTTCTATAATTT
CLIBASIA_04330	CL_965_F	CACGAGCTCATGAAATATAAGATCGCG	CL_965_R	CACCAATTGTATAAAGAAGTGCATAGGAT
CLIBASIA_04410	CL_981_F	CACGAGCTCATGAAAAAGTATTTCACAA	CL_981_R	CACCAATTGGTAGCGGTGTCCGTTGTTTTG
CLIBASIA_04425	CL_984_F	CACGAGCTCATGAAGAAGTATATCACATT	CL_984_R	CACCAATTGCTGGGATCGGTAGTTTCGAT
CLIBASIA_04515	CL_1002_F	CACGAGCTCATGATGGAAATGATATTTTT	CL_1002_R	CACCAATTGTCTAGAACGTTTGAAATAT
CLIBASIA_04520	CL_1003_F	CACGAGCTCATGATAAGGAAATATGTTTT	CL_1003_R	CACTTCGAAAAAATCATAATCGATGCTGA
CLIBASIA_04530	CL_1005_F	CACGAGCTCATGGATATCAAGGGATTAA	CL_1005_R	CACCAATTGTTTTCTTAAAAAATTTTGTG
CLIBASIA_04540	CL_1007_F	CACGAGCTCATGTTTCAAAATAAGAATT	CL_1007_R	CACTTCGAACCGCCTCCAGCTATCGACC
CLIBASIA_04560	CL_1010_F	CACGAGCTCATGAAATCAAAAAATATTC	CL_1010_R	CACCAATTGAAATGCTACGTCCCATAGC
CLIBASIA_04580	CL_1014_F	CACGAGCTCATGTTTTGGATTGCAAAAAAA	CL_1014_R	CACCAATTGATGATGCGACGGCAAAGGAGG
CLIBASIA_04585	CL_1015_F	CACGAGCTCATGTTTTTATTTTTTTGTTGG	CL_1015_R	CACCAATTGTAACTTTTTATTATTATTA
CLIBASIA_04705	CL_1039_F	CACGAGCTCATGAAAAATTATTCTACAATC	CL_1039_R	CACTTGCAACTGCTCTTCGGAAGAGTGGTT
CLIBASIA_04735	CL_1045_F	CACGAGCTCATGCATTTTTATCGTTTTATTC	CL_1045_R	CACCAATTGCCGAGAAATTATAACTTTATC
CLIBASIA_04750	CL_1048_F	CACGAGCTCATGAAATCAAATAAGATTGC	CL_1048_R	CACCAATTGTACCAACGAAGGAACTAA
CLIBASIA_04755	CL_1049_F	CACGAGCTCATGAATATTCATGAGTATC	CL_1049_R	CACACTAGTTCAAACTCCTTTCACTGC
CLIBASIA_04900	CL_1078_F	CACGAGCTCATGAATTTTAATGGGTATGG	CL_1078_R	CACTTGCAAGAAGTGCATATTTATACC
CLIBASIA_04925	CL_1083_F	CACGAGCTCATGACGTATCTTTCTGTTAC	CL_1083_R	CACCAATTGAGGACTACCAGGAGCATTC
CLIBASIA_04995	CL_1097_F	CACGAGCTCATGTCAGAAAACAATGTTAT	CL_1097_R	CACCAATTGAACCAAATCTACTTTTACATG
CLIBASIA_05000	CL_1098_F	CACGAGCTCATGGTAAAACGAGCTGAAAG	CL_1098_R	CACCAATTGTGATCCTGAACTATGTGAG
CLIBASIA_05005	CL_1099_F	CACGAGCTCATGAAATTAAGTAGCTTTCGC	CL_1099_R	CACTTGCAACCATAGAGATTTCCTTTCTTC
CLIBASIA_05115	CL_1121_F	CACGAGCTCATGTTCTTAAATGTTCTA	CL_1121_R	CACCAATTGATTACATTTACGAATATCTGCC
CLIBASIA_05150	CL_1128_F	CACCTGCAGATGAGAGATATAAGAAAAA	CL_1128_R	CACCAATTGAAAGCGTAAAACCACACCAGC
CLIBASIA_05160	CL_1130_F	CACGAGCTCATGCCTCGTATTAGAGAAGT	CL_1130_R	CACTTGCAAATCAAATTTTTGGGAATTTAG
CLIBASIA_05315	CL_1156_F	CACGAGCTCGTGCGTAAAAATTTATTAACC	CL_1156_R	CACCAATTGAGACTGCTCCAACATTTTTC
CLIBASIA_05320	CL_1157_F	CACGAGCTCATGAGTAAGTTTGTGGTGAGG	CL_1157_R	CACACTAGTATTGTTTAAGCCTCCAAAG
CLIBASIA_05460	CL_1185_F	CACGAGCTCATGGTTAGTAAAAACATAGG	CL_1185_R	CACCAATTGTCTTTGGATTAGTTTATTA
CLIBASIA_05480	CL_1189_F	CACGAGCTCATGAAAAAAGCTTCAATGCG	CL_1189_R	CACCAATTGTCTTTGGGATCTTCGATTAA
CLIBASIA_05485	CL_1190_F	CACGAGCTCATGGTAGCCACCGATGTTGAC	CL_1190_R	CACCAATTGATCGAAAGAATCCCATTTCGC
CLIBASIA_05570	CL_1207_F	CACGAGCTCATGGGATTTTGGAATTCAA	CL_1207_R	CACCAATTGGTAGTTTTTCTGTCTCTTC
CLIBASIA_05640	CL_1221_F	CACGAGCTCATGACTATTAAGAAAGTAC	CL_1221_R	CACCAATTGATCACTAGATAGTTTCGCACC
CLIBASIA_04035	CL_908_F	CACGAGCTCGTGATGTTACTCTTTTTAGCG	CL_908_F	CACCAATTGTACAATGAAATTACTTTTTTCC
CLIBASIA_00185	CL_154_F	CACGAGCTCATGGATCATAGAAAGAAAACG	CL_154_R	CACCAATTGAATCACCAAGGTCACGTCG
CLIBASIA_00195	CL_156_F	CACGAGCTCATGTCGCGTTCCGCTCTTC	CL_156_R	CACCAATTGGTCATTTATGATTGCTAAAAG
CLIBASIA_00205	CL_158_F	CACGAGCTCATGAAGAAAAAAACAATCGGC	CL_158_R	CACTTGCAAAGGATTCTTCGGATAGATTTGTG
CLIBASIA_00255	CL_168_F	CACGAGCTCGTGATAATCGGAGCAGGAA	CL_168_R	CACACTAGTTTCGGGTATTTTATATTGAT
CLIBASIA_00400	CL_195_F	CACGAGCTCGTGGTTAAGTATATTTTTATC	CL_195_R	CACTTGCAACAGAGACTGGCTATATAACAC
CLIBASIA_00495	CL_214_F	CACGTCGACATGAAGGATTATTACCATTT	CL_214_R	CACCAATTGCGGAATAGGAGAACTAAAC
CLIBASIA_00520	CL_219_F	CACGAGCTCATGCATTTTAAAATAAAACG	CL_219_R	CACCAATTCATCCTTCAGTTTCGAAATTTCG
CLIBASIA_01305	CL_376_F	CACGAGCTCATGATTTTTCGTATAGCTT	CL_376_R	CACTTGCAATTGAATTATAATCTCTGATTG
CLIBASIA_01315	CL_378_F	CACGAGCTCATGAAAGCATTTATGATCGC	CL_378_R	CACTTGCAATCTCATCTTAGTAATTAA
CLIBASIA_01400	CL_395_F	CACGAGCTCTTGCGATATAATTACAGAC	CL_395_R	CACTTGCAAACCATCGATATCGATAGG
CLIBASIA_01620	CL_439_F	CACCTGCACATGCCTAAACGTCAAGACT	CL_439_R	CACACTAGTGTTATAGCGATAGCTTTGCAG
CLIBASIA_01675	CL_450_F	CACGAGCTCATGCTTGCTATCGTTGGG	CL_450_R	CACACTAGTAGAATCTGACTGGAGAA
CLIBASIA_02305	CL_500_F	CACGAGCTCTTGCCGTTAAGTGGTTATAGC	CL_500_R	CACCAATTCTTCTTCCATTTTCGGTGG
CLIBASIA_02095	CL_532_F	CACGAGCTCTTGTTAAAATTTTTGATTCCC	CL_532_R	CACTTGCAAAGGCTTCGATTCTAAAGAC
CLIBASIA_02100	CL_533_F	CACCATATGATGAGACGTGTGGTTGTAACGG	CL_533_R	CACACTAGTGATATTATCTTGAAACTTTC
CLIBASIA_02170	CL_547_F	CACGAGCTCATGCAATATAGTACTATTTTC	CL_547_R	CACCAATTGAGTATTAGCACGACATCCC
CLIBASIA_02240	CL_561_F	CACGAGCTCTTGAAAAAGTTCGCAAGAATA	CL_561_R	CACTTGCAATAGACGGCTGACAGCATTTTG
CLIBASIA_02380	CL_589_F	CACGAGCTCGTGACCAATCGGTATAATAT	CL_589_R	CACCAATTGTATCGTCTGTCCTTTAAAA
CLIBASIA_02970	CL_707_F	CACGAGCTCATGTTTAAAAGACAGATT	CL_707_R	CACCAATTGTTTGTCAATTTTTAGAGAAACG
CLIBASIA_03110	CL_735_F	CACGAGCTCGTGCAGCGGCTATATGAAT	CL_735_R	CACCAATTGTGTTCTACCATAACCAATACC
CLIBASIA_03160	CL_745_F	CACGAGCTCATGAGTGCTTTTTTGAATAG	CL_745_R	CACCAATTGTGGACGCCCGTCATAACGT
CLIBASIA_03295	CL_768_F	CACGAGCTCGTGAAACGTCTTCTTATC	CL_768_R	CACCAATTGTATTGCAAATTCACGATCTATG
CLIBASIA_03470	CL_803_F	CACGAGCTCTTGTTGTATAAACGTATATTGC	CL_803_R	CACCAATTGTTCTATGGTTCTTATAAAACTG
CLIBASIA_04055	CL_912_F	CACACTAGTATGATTAATAATCCTTTGAGC	CL_912_R	CACCAATTGTAGCAGACCTTCCAATAATCC
CLIBASIA_04095	CL_920_F	CACGAGCTCATGCGTCTAATTGTGACAGG	CL_920_R	CACCAATTGTTTCCGATTACAAGACATTTC
CLIBASIA_04145	CL_930_F	CACGAGCTCATGAATATTCTACGAGCCAT	CL_930_R	CACACTAGTCGGATTATATCCACTTCCAA
CLIBASIA_00055	CL_809_F	CACGAGCTCATGGCTCATATCTTTGTTTTGAT	CL_809_R	CACACTAGTGTCATAGTTAGCCTTTTTTCCC
CLIBASIA_03665	CL_692_F	CACGAGCTCATGAATTCACTCTTGTTTGGTTT	CL_692_R	CACACTAGTCCTGTAACTCCGATAAATTCCCC
CLIBASIA_03875	CL_821_F	CACGAGCTCTTGGGGTTTCGTTTTTGGGTA	CL_821_R	CACACTAGTCTTACAAAAAAAGGTCATTTG
CLIBASIA_04320	CL_671_F	CACGAGCTCATGGTACGTGTTTTTTGTGC	CL_671_R	CACACTAGTGAATTTATAAACATAATCA
CLIBASIA_04405	CL_978_F	CACGAGCTCATGAAAGCTAAAATATTGATG	CL_978_R	CACACTAGTATTTGATGGGGGCACAGTGAT

## Sheet: Table S10
Table S10. SP containing extracytoplasmic proteins in Candidatus Liberibacter asiaticus str. psy62 based on prediction and PhoA assay
Locus Tag	Phobius	SigP4.1(Ymax, Cleavage site Ymax position)	LipoP	Sigp3.0	SigP3.0	Predicted Signal	Predicted	PhoA Result	Gene product
				(NN)(Ymax, Cleavage site Ymax position)	(HMM)(S probability)	Peptidase	Cleavage Site
CLIBASIA_00055	Y	-	-	-	-	-	-	Negative	gmk; guanylate kinase (EC:2.7.4.8)
CLIBASIA_00070	-	-	Y	-	Y(0.973)	SpI	37-38	Negative	hypothetical protein
CLIBASIA_00100	Y	Y(0.398,34)	Y	-	Y(0.995)	SpII	28-29	Positive	putative ABC transporter protein; K18480 cholesterol transport system auxiliary component
CLIBASIA_00185	Y	-	Y	-	-	SpII	19-20	Positive	hypothetical protein
CLIBASIA_00195	Y	-	-	Y(0.209,17)	-	-	-	Positive	putative inositol-1-monophosphatase; K01092 myo-inositol-1(or 4)-monophosphatase [EC:3.1.3.25]
CLIBASIA_00205	-	Y(0.389,23)	-	-	-	-	-	Positive	purk; phosphoribosylaminoimidazole carboxylase ATPase subunit (EC:4.1.1.21); K01589 5-(carboxyamino)imidazole ribonucleotide synthase [EC:6.3.4.18]
CLIBASIA_00215	-	-	-	Y(0.638,12)	-	-	-	Positive	hypothetical protein
CLIBASIA_00235	-	-	-	Y(0.541,36)	-	-	-	Positive	ATP-dependent Clp protease adaptor protein ClpS; K06891 ATP-dependent Clp protease adaptor protein ClpS
CLIBASIA_00255	Y	-	-	-	-	-	-	Negative	monooxygenase FAD-binding protein; K00480 salicylate hydroxylase [EC:1.14.13.1]
CLIBASIA_00265	Y	-	Y	Y(0.802,25)	Y(1.000)	SpI	24-25	Positive	cationic amino acid ABC transporter, periplasmic binding protein; K09969 general L-amino acid transport system substrate-binding protein
CLIBASIA_00400	Y	-	Y	-	Y(0.510)	SpI	21-22	Negative	pyrG; CTP synthetase (EC:6.3.4.2); K01937 CTP synthase [EC:6.3.4.2]
CLIBASIA_00405	Y	-	-	-	-	-	-	Not Determined	hypothetical protein; K03075 preprotein translocase subunit SecG
CLIBASIA_00420	Y	Y(0.355,18)	Y	Y(0.236,20)	Y(0.997)	SpI	28-29	Positive	outer membrane lipoprotein
CLIBASIA_00460	Y	Y(0.600,21)	Y	Y(0.711,21)	Y(0.999)	SpI	20-21	Positive	hypothetical protein
CLIBASIA_00470	Y	-	-	Y(0.409,20)	Y(0.956)	-	-	Positive	hypothetical protein
CLIBASIA_00495	-	-	-	Y(0.198,18)	-	-	-	Positive	metal-dependent hydrolase protein; K06167 phosphoribosyl 1,2-cyclic phosphate phosphodiesterase [EC:3.1.4.55]
CLIBASIA_00520	Y	-	Y	Y(0.340,24)	-	SpII	18-19	Negative	hypothetical protein
CLIBASIA_00525	Y	Y(0.433,22)	Y	-	Y(0.828)	SpII	16-17	Positive	hypothetical protein
CLIBASIA_00530	Y	Y(0.375,22)	Y	-	Y(0.987)	SpII	19-20	Positive	hypothetical protein
CLIBASIA_00560	Y	-	-	-	-	-	-	Not Determined	rpsK; 30S ribosomal protein S11; K02948 small subunit ribosomal protein S11
CLIBASIA_00615	-	-	-	Y(0.239,24)	-	-	-	Not Determined	rpsL; 30S ribosomal protein S12; K02950 small subunit ribosomal protein S12
CLIBASIA_00755	-	-	-	Y(0.471,21)	-	-	-	Positive	cytochrome-c oxidase assembly factor protein; K07152 protein SCO1/2
CLIBASIA_00830	Y	-	-	Y(0.234,21)	Y(0.869)	-	-	Positive	hypothetical protein
CLIBASIA_00880	-	-	Y	-	Y(0.996)	SpI	41-42	Negative	fmt; methionyl-tRNA formyltransferase (EC:2.1.2.9); K00604 methionyl-tRNA formyltransferase [EC:2.1.2.9]
CLIBASIA_00905	Y	-	-	Y(0.421,17)	-	-	-	Not Determined	putative transmembrane protein
CLIBASIA_00915	Y	-	-	-	-	-	-	Not Determined	putative membrane-bound lytic murein transglycosylase signal peptide protein
CLIBASIA_00965	Y	Y(0.860,23)	Y	Y(0.908,23)	Y(1.000)	SpI	22-23	Positive	outer membrane protein
CLIBASIA_00995	Y	-	Y	Y(0.484,25)	Y(0.825)	SpI	24-25	Positive	hypothetical protein
CLIBASIA_01000	Y	-	-	-	-	-	-	Negative	rpmI; 50S ribosomal protein L35; K02916 large subunit ribosomal protein L35
CLIBASIA_01020	Y	-	-	Y(0.345,25)	Y(0.517)	-	-	Negative	ATP/ADP translocase; K03301 ATP:ADP antiporter, AAA family
CLIBASIA_01040	Y	-	-	-	-	-	-	Not Determined	colicin V production protein; K03558 membrane protein required for colicin V production
CLIBASIA_01100	-	-	-	-	Y(0.686)	-	-	Positive	hypothetical protein
CLIBASIA_01115	-	-	-	-	Y(0.570)	-	-	Not Determined	substrate-binding region of ABC-type glycine betaine transport system; K02002 glycine betaine/proline transport system substrate-binding protein
CLIBASIA_01135	Y	Y(0.761,20)	Y	Y(0.701,20)	Y(0.999)	SpI	19-20	Positive	hypothetical protein
CLIBASIA_01175	Y	-	-	-	-	-	-	Negative	ribosomal protein L32; K02911 large subunit ribosomal protein L32
CLIBASIA_01230	-	-	-	Y(0.465,22)	-	-	-	Negative	nhaA; Na+/H+ antiporter NhaA; K03313 Na+:H+ antiporter, NhaA family
CLIBASIA_01235	-	-	-	-	Y(0.929)	-	-	Negative	fliP; flagellar biosynthesis protein FliP; K02419 flagellar biosynthetic protein FliP
CLIBASIA_01285	Y	-	-	-	Y(0.976)	-	-	Positive	flgH; flagellar basal body L-ring protein; K02393 flagellar L-ring protein precursor FlgH
CLIBASIA_01295	Y	Y(0.331,21)	Y	Y(0.357,18)	Y(0.836)	SpII	17-18	Positive	hypothetical protein
CLIBASIA_01300	Y	-	Y	Y(0.616,32)	Y(0.909)	SpI	31-32	Negative	flgI; flagellar basal body P-ring protein; K02394 flagellar P-ring protein precursor FlgI
CLIBASIA_01305	Y	-	-	-	-	-	-	Positive	flgA; flagellar basal body P-ring biosynthesis protein FlgA; K02386 flagella basal body P-ring formation protein FlgA
CLIBASIA_01310	Y	-	-	Y(0.337,29)	-	-	-	Not Determined	flgG; flagellar basal body rod protein FlgG; K02392 flagellar basal-body rod protein FlgG
CLIBASIA_01315	Y	-	-	-	-	-	-	Positive	flgB; flagellar basal body rod protein FlgB; K02387 flagellar basal-body rod protein FlgB
CLIBASIA_01330	-	-	-	Y(0.612,15)	-	-	-	Positive	organic solvent tolerance protein; K04744 LPS-assembly protein
CLIBASIA_01400	Y	Y(0.293,26)	-	-	-	-	-	Negative	peptidase S11, D-alanyl-D-alanine carboxypeptidase 1; K01286 D-alanyl-D-alanine carboxypeptidase [EC:3.4.16.4]
CLIBASIA_01600	Y	-	Y	Y(0.812,24)	Y(0.997)	SpI	23-24	Positive	carB; carbamoyl phosphate synthase large subunit (EC:6.3.5.5); K01955 carbamoyl-phosphate synthase large subunit [EC:6.3.5.5]
CLIBASIA_01620	Y	-	-	-	-	-	-	Negative	hypothetical protein
CLIBASIA_01640	Y	Y(0.720,24)	Y	Y(0.820,24)	Y(0.995)	SpI	23-24	Positive	sensory box/GGDEF family protein
CLIBASIA_01765	Y	-	Y	Y(0.866,32)	Y(0.803)	SpI	31-32	Negative	DSBA oxidoreductase
CLIBASIA_01810	-	-	-	Y(0.243,25)	-	-	-	Not Determined	putative inner membrane protein translocase component YidC; K03217 YidC/Oxa1 family membrane protein insertase
CLIBASIA_01840	-	-	-	Y(0.465,21)	-	-	-	Negative	chemotaxis protein; K10564 chemotaxis protein MotC
CLIBASIA_02075	Y	Y(0.612,22)	Y	-	Y(0.967)	SpI	21-22	Negative	flagellin domain-containing protein; K02406 flagellin
CLIBASIA_02090	-	-	-	Y(0.256,13)	-	-	-	Not Determined	aminodeoxychorismate lyase; K07082 UPF0755 protein
CLIBASIA_02110	-	-	-	-	Y(0.785)	-	-	Negative	3-ketoacyl-(acyl-carrier-protein) reductase; K00059 3-oxoacyl-[acyl-carrier protein] reductase [EC:1.1.1.100]
CLIBASIA_02120	Y	Y(0.737,20)	Y	Y(0.657,20)	Y(0.996)	SpI	19-20	Positive	periplasmic solute binding protein; K11604 manganese/iron transport system substrate-binding protein
CLIBASIA_02145	Y	Y(0.647,23)	Y	Y(0.626,18)	Y(0.982)	SpI	20-21	Positive	hypothetical protein
CLIBASIA_02160	Y	Y(0.397,21)	Y	Y(0.252,20)	Y(0.936)	SpI	19-20	Positive	ftsH; metalloprotease; K03798 cell division protease FtsH [EC:3.4.24.-]
CLIBASIA_02170	Y	-	Y	Y(0.271,21)	-	SpI	24-25	Positive	OmpA/MotB; K03640 peptidoglycan-associated lipoprotein
CLIBASIA_02175	Y	-	Y	Y(0.754,35)	Y(0.984)	SpI	34-35	Positive	tolB; translocation protein TolB; K03641 TolB protein
CLIBASIA_02215	Y	-	Y	-	Y(0.949)	SpII	20-21	Positive	hypothetical protein
CLIBASIA_02225	-	-	-	-	Y(0.994)	-	-	Negative	hypothetical protein; K09798 uncharacterized protein
CLIBASIA_02240	Y	-	Y	-	-	SpII	20-21	Positive	tbpA; thiamine transporter substrate binding subunit; K02064 thiamine transport system substrate-binding protein
CLIBASIA_02250	Y	Y(0.452,20)	Y	Y(0.482,22)	Y(0.849)	SpI	21-22	Positive	extracellular solute-binding protein; K02012 iron(III) transport system substrate-binding protein
CLIBASIA_02275	-	-	-	-	Y(0.595)	-	-	Negative	hypothetical protein
CLIBASIA_02305	Y	-	Y	-	-	SpII	28-29	Positive	hypothetical protein
CLIBASIA_02380	Y	-	Y	-	-	SpII	18-19	Positive	hypothetical protein
CLIBASIA_02395	Y	-	Y	-	Y(0.550)	SpII	29-30	Positive	TPR repeat-containing protein
CLIBASIA_02400	Y	-	-	-	-	-	-	Not Determined	bacA; undecaprenyl pyrophosphate phosphatase (EC:3.6.1.27); K06153 undecaprenyl-diphosphatase [EC:3.6.1.27]
CLIBASIA_02425	Y	Y(0.825,24)	Y	Y(0.865,24)	Y(1.000)	SpI	23-24	Positive	outer membrane protein; K16079 outer membrane immunogenic protein
CLIBASIA_02470	Y	Y(0.792,21)	Y	Y(0.324,21)	Y(0.996)	SpI	20-21	Positive	hypothetical protein
CLIBASIA_02610	Y	-	-	Y(0.538,18)	Y(0.604)	-	-	Negative	hypothetical protein; K07231 putative iron-regulated protein
CLIBASIA_02790	-	-	-	-	Y(0.955)	-	-	Negative	putative cell division protein
CLIBASIA_02845	-	-	-	-	Y(0.588)	-	-	Positive	hypothetical protein
CLIBASIA_02865	-	-	-	-	Y(0.985)	-	-	Negative	motA; flagellar motor protein MotA; K02556 chemotaxis protein MotA
CLIBASIA_02895	Y	-	-	-	-	-	-	Not Determined	hypothetical protein
CLIBASIA_02925	-	-	-	-	Y(0.592)	-	-	Negative	D-alanyl-D-alanine carboxypeptidase 1 penicillin-binding protein; K01286 D-alanyl-D-alanine carboxypeptidase [EC:3.4.16.4]
CLIBASIA_02935	-	-	Y	-	Y(0.938)	SpI	29-30	Positive	serine protease DO-like protease; K04771 serine protease Do [EC:3.4.21.107]
CLIBASIA_02960	-	-	-	-	Y(0.965)	-	-	Negative	pstA; phosphate ABC transporter, permease protein PstA; K02038 phosphate transport system permease protein
CLIBASIA_02970	Y	-	Y	-	-	SpII	17-18	Positive	putative phosphate-binding periplasmic protein; K02040 phosphate transport system substrate-binding protein
CLIBASIA_03020	Y	-	Y	Y(0.864,22)	Y(1.000)	SpI	21-22	Positive	znuA; zinc uptake ABC transporter; K09815 zinc transport system substrate-binding protein
CLIBASIA_03070	Y	Y(0.625,25)	Y	Y(0.786,25)	Y(1.000)	SpI	24-25	Positive	putative pilus assembly protein; K02280 pilus assembly protein CpaC
CLIBASIA_03075	-	-	-	-	Y(0.805)	-	-	Positive	pilus assembly protein; K02279 pilus assembly protein CpaB
CLIBASIA_03080	Y	-	-	-	Y(0.987)	-	-	Positive	peptidase A24A prepilin type IV; K02278 prepilin peptidase CpaA [EC:3.4.23.43]
CLIBASIA_03085	-	-	Y	-	Y(0.587)	SpI	39-40	Positive	hypothetical protein
CLIBASIA_03090	-	-	-	-	Y(0.820)	-	-	Negative	hypothetical protein
CLIBASIA_03110	Y	-	Y	Y(0.232,21)	-	SpI	26-27	Positive	hypothetical protein
CLIBASIA_03120	Y	Y(0.678,24)	Y	Y(0.623,24)	Y(0.995)	SpI	23-24	Positive	hypothetical protein
CLIBASIA_03145	Y	-	-	-	Y(0.669)	-	-	Negative	hypothetical protein
CLIBASIA_03160	Y	-	-	-	-	-	-	Positive	OstA family protein; K09774 lipopolysaccharide export system protein LptA
CLIBASIA_03170	-	-	Y	-	Y(0.973)	SpI	31-32	Positive	putative protease IV transmembrane protein; K04773 protease IV [EC:3.4.21.-]
CLIBASIA_03230	Y	Y(0.552,21)	Y	Y(0.527,21)	Y(0.999)	SpII	15-16	Positive	hypothetical protein
CLIBASIA_03295	Y	-	-	-	-	-	-	Negative	hypothetical protein; K09949 uncharacterized protein
CLIBASIA_03420	Y	-	-	-	Y(0.711)	-	-	Negative	mviN; integral membrane protein MviN; K03980 putative peptidoglycan lipid II flippase
CLIBASIA_03445	-	-	-	Y(0.421,27)	-	-	-	Negative	possible lolA type protein
CLIBASIA_03450	-	-	-	-	Y(0.981)	-	-	Negative	ftsK; DNA translocase FtsK; K03466 DNA segregation ATPase FtsK/SpoIIIE, S-DNA-T family
CLIBASIA_03470	-	-	Y	-	-	SpII	21-22	Negative	hypothetical protein; K03643 LPS-assembly lipoprotein
CLIBASIA_03510	-	-	-	-	Y(0.591)	-	-	Positive	hypothetical protein; K08973 putative membrane protein
CLIBASIA_03530	Y	-	-	-	-	-	-	Not Determined	hypothetical protein
CLIBASIA_03665	Y	-	-	-	-	-	-	Negative	hypothetical protein
CLIBASIA_03670	-	-	-	Y(0.118,15)	-	-	-	Not Determined	hypothetical protein
CLIBASIA_03680	-	-	-	-	Y(0.992)	-	-	Positive	phosphatidylcholine synthase protein; K01004 phosphatidylcholine synthase [EC:2.7.8.24]
CLIBASIA_03685	-	-	-	-	Y(0.737)	-	-	Negative	2-octaprenyl-6-methoxyphenyl hydroxylase; K03185 2-octaprenyl-6-methoxyphenol hydroxylase [EC:1.14.13.-]
CLIBASIA_03695	Y	-	Y	Y(0.733,30)	Y(0.613)	SpI	29-30	Positive	hypothetical protein
CLIBASIA_03735	-	-	-	-	Y(0.624)	-	-	Positive	nuoA; NADH dehydrogenase subunit A (EC:1.6.99.5); K00330 NADH-quinone oxidoreductase subunit A [EC:1.6.5.3]
CLIBASIA_03885	-	-	-	Y(0.400,24)	-	-	-	Positive	hypothetical protein
CLIBASIA_03915	Y	-	Y	-	Y(0.988)	SpII	20-21	Positive	hypothetical protein
CLIBASIA_03965	Y	-	-	-	Y(0.760)	-	-	Negative	ABC transporter membrane spanning protein (branched chain amino acid); K01998 branched-chain amino acid transport system permease protein
CLIBASIA_03975	-	-	-	-	Y(0.996)	-	-	Negative	hypothetical protein
CLIBASIA_04025	Y	-	Y	Y(0.312,23)	Y(0.893)	SpII	20-21	Positive	hypothetical protein
CLIBASIA_04030	Y	Y(0.334,25)	Y	Y(0.315,25)	Y(0.959)	SpII	20-21	Positive	hypothetical protein
CLIBASIA_04035	Y	-	-	-	-	-	-	Positive	hypothetical protein
CLIBASIA_04040	Y	Y(0.563,25)	Y	Y(0.624,25)	Y(1.000)	SpII	20-21	Positive	hypothetical protein
CLIBASIA_04055	Y	-	-	-	-	-	-	Positive	hypothetical protein
CLIBASIA_04065	-	-	Y	-	Y(0.973)	SpI	37-38	Negative	hypothetical protein
CLIBASIA_04095	Y	-	-	-	-	-	-	Negative	rfbB; dTDP-glucose 4,6-dehydratase; K01710 dTDP-glucose 4,6-dehydratase [EC:4.2.1.46]
CLIBASIA_04115	Y	-	-	-	-	-	-	Not Determined	potassium-efflux system protein; K03455 monovalent cation:H+ antiporter-2, CPA2 family
CLIBASIA_04140	-	-	Y	-	Y(0.973)	SpI	37-38	Negative	hypothetical protein
CLIBASIA_04145	Y	-	Y	-	-	SpII	17-18	Positive	nodT; nodulation protein (outer membrane efflux protein)
CLIBASIA_04170	Y	Y(0.395,28)	Y	Y(0.318,29)	Y(0.564)	SpII	24-25	Positive	rare lipoprotein A; K03642 rare lipoprotein A
CLIBASIA_04205	Y	-	-	-	-	-	-	Not Determined	glmU; UDP-N-acetylglucosamine pyrophosphorylase protein; K04042 bifunctional UDP-N-acetylglucosamine pyrophosphorylase / Glucosamine-1-phosphate N-acetyltransferase [EC:2.7.7.23 2.3.1.157]
CLIBASIA_04250	Y	Y(0.336,21)	Y	Y(0.328,27)	Y(0.982)	SpII	20-21	Positive	hypothetical protein
CLIBASIA_04260	Y	-	Y	-	Y(0.585)	SpII	17-18	Positive	OmpA/MotB
CLIBASIA_04265	Y	-	-	-	Y(0.982)	-	-	Negative	hypothetical protein
CLIBASIA_04290	Y	-	Y	Y(0.323,26)	Y(0.998)	SpI	29-30	Positive	putative hydrolase serine protease transmembrane protein; K04087 membrane protease subunit HflC [EC:3.4.-.-]
CLIBASIA_04320	Y	-	-	-	Y(0.552)	-	-	Negative	hypothetical protein
CLIBASIA_04330	Y	-	Y	-	Y(0.941)	SpI	24-25	Positive	hypothetical protein
CLIBASIA_04340	Y	-	-	-	-	-	-	Not Determined	probable multidrug resistance transporter protein; K07552 MFS transporter, DHA1 family, bicyclomycin/chloramphenicol resistance protein
CLIBASIA_04405	Y	-	Y	-	-	SpII	20-21	Negative	hypothetical protein
CLIBASIA_04410	Y	-	Y	-	Y(0.534)	SpII	19-20	Positive	hypothetical protein
CLIBASIA_04425	Y	-	-	-	Y(0.615)	-	-	Negative	hypothetical protein
CLIBASIA_04515	-	-	-	Y(0.410,27)	-	-	-	Positive	hypothetical protein
CLIBASIA_04520	Y	Y(0.596,21)	Y	Y(0.424,21)	Y(0.999)	SpI	21-22	Positive	hypothetical protein
CLIBASIA_04530	Y	-	Y	-	Y(0.621)	SpII	20-21	Positive	hypothetical protein
CLIBASIA_04540	-	-	Y	-	Y(0.973)	SpI	37-38	Negative	hypothetical protein
CLIBASIA_04560	Y	Y(0.433,26)	Y	-	Y(0.982)	SpII	21-22	Positive	hypothetical protein
CLIBASIA_04580	Y	-	Y	Y(0.823,24)	Y(0.998)	SpI	23-24	Positive	hypothetical protein
CLIBASIA_04585	Y	-	-	Y(0.325,13)	-	-	-	Negative	hypothetical protein
CLIBASIA_04640	Y	-	-	-	-	-	-	Not Determined	hypothetical protein; K07391 magnesium chelatase family protein
CLIBASIA_04665	Y	-	-	-	-	-	-	Not Determined	exsB protein; K06920 7-cyano-7-deazaguanine synthase [EC:6.3.4.20]
CLIBASIA_04690	Y	-	-	-	-	-	-	Not Determined	hypothetical protein
CLIBASIA_04705	Y	-	Y	-	Y(0.986)	SpI	29-30	Negative	gpsA; putative glycerol-3-phosphate dehydrogenase; K00057 glycerol-3-phosphate dehydrogenase (NAD(P)+) [EC:1.1.1.94]
CLIBASIA_04735	Y	Y(0.402,21)	-	-	Y(0.607)	-	-	Positive	outer membrane lipoprotein omp19
CLIBASIA_04750	Y	-	Y	-	Y(0.977)	SpI	21-22	Positive	mdh; malate dehydrogenase (EC:1.1.1.37); K00024 malate dehydrogenase [EC:1.1.1.37]
CLIBASIA_04865	Y	Y(0.324,23)	-	-	-	-	-	Not Determined	hypothetical protein
CLIBASIA_04900	Y	-	Y	Y(0.730,26)	Y(0.931)	SpI	25-26	Positive	hypothetical protein
CLIBASIA_04970	Y	-	-	-	-	-	-	Not Determined	hypothetical protein
CLIBASIA_04995	Y	-	Y	-	Y(0.774)	SpI	23-24	Negative	murG; N-acetylglucosaminyl transferase (EC:2.4.1.227); K02563 UDP-N-acetylglucosamine--N-acetylmuramyl-(pentapeptide) pyrophosphoryl-undecaprenol N-acetylglucosamine transferase [EC:2.4.1.227]
CLIBASIA_05000	-	-	-	-	Y(0.979)	-	-	Negative	cell division protein FtsW peptidoglycan synthesis; K03588 cell division protein FtsW
CLIBASIA_05005	Y	-	-	-	Y(0.917)	-	-	Negative	murD; UDP-N-acetylmuramoyl-L-alanyl-D-glutamate synthetase (EC:6.3.2.9); K01925 UDP-N-acetylmuramoylalanine--D-glutamate ligase [EC:6.3.2.9]
CLIBASIA_05050	Y	-	-	-	-	-	-	Not Determined	von Willebrand factor type A
CLIBASIA_05115	Y	Y(0.738,33)	Y	Y(0.719,33)	Y(1.000)	SpI	32-33	Positive	hypothetical protein
CLIBASIA_05150	Y	Y(0.843,34)	Y	Y(0.893,34)	Y(1.000)	SpI	33-34	Positive	hypothetical protein; K16079 outer membrane immunogenic protein
CLIBASIA_05160	-	-	-	Y(0.468,17)	-	-	-	Negative	hypothetical protein
CLIBASIA_05315	Y	Y(0.641,25)	Y	Y(0.424,23)	Y(1.000)	SpI	24-25	Positive	hypothetical protein
CLIBASIA_05320	Y	Y(0.801,23)	Y	Y(0.887,23)	Y(0.998)	SpI	22-23	Positive	hypothetical protein
CLIBASIA_05330	Y	Y(0.283,19)	-	Y(0.240,19)	-	-	-	Not Determined	hypothetical protein
CLIBASIA_05380	Y	-	-	-	-	-	-	Not Determined	ascorbate-specific PTS system enzyme IIC/IIB; K03475 PTS system, ascorbate-specific IIC component
CLIBASIA_05425	Y	-	-	-	-	-	-	Not Determined	ftsQ; cell division protein; K03589 cell division protein FtsQ
CLIBASIA_05460	-	-	Y	-	Y(0.581)	SpII	20-21	Negative	hypothetical protein
CLIBASIA_05475	-	-	-	Y(0.454,28)	-	-	-	Not Determined	hypothetical protein
CLIBASIA_05480	-	-	-	-	Y(1.000)	-	-	Positive	hypothetical protein
CLIBASIA_05485	-	-	-	Y(0.452,28)	-	-	-	Positive	hypothetical protein
CLIBASIA_05520	Y	-	-	-	-	-	-	Not Determined	gmk; guanylate kinase (EC:2.7.4.8)
CLIBASIA_05560	Y	-	-	-	-	-	-	Not Determined	hypothetical protein
CLIBASIA_05570	Y	-	Y	-	Y(0.999)	SpI	28-29	Positive	hypothetical protein
CLIBASIA_05640	Y	Y(0.630,22)	Y	-	Y(1.000)	SpI	21-22	Positive	hypothetical protein

[truncated: 1 more sheets: Table S11]
